# Supplementary material for: A simple, efficient, and scalable method to generate oocyte-like cells in vitro
Source: Life Sci Alliance. 2025 Nov 21;9(2):e202503379. doi: 10.26508/lsa.202503379 (PMC12640779; doi:10.26508/lsa.202503379)
Supplement: Supplementary file 1 [file LSA-2025-03379_TableS1.xlsx]

## Sheet: MiniOocyte_RNAseq_TPM
GeneID	Symbol	D7_4F_mini-oocyte_rep1	D7_4F_mini-oocyte_rep2	D21_4F_mini-oocyte_rep1	D21_4F_mini-oocyte_rep2	D21_4F_mini-oocyte_rep3	D21_8F_mini-oocyte_rep1	D21_8F_mini-oocyte_rep2
ENSMUSG00000102693.1	4933401J01Rik	0	0	0	0	0	0	0
ENSMUSG00000064842.1	Gm26206	0	0	0	0	0	0	0
ENSMUSG00000051951.5	Xkr4	0	0	2.34651	0.944321	0.821685	1.54879	1.94554
ENSMUSG00000102851.1	Gm18956	0	0	0	0	0	0	0
ENSMUSG00000103377.1	Gm37180	0	0	0	0	0	0	0
ENSMUSG00000104017.1	Gm37363	0	0	2.10274	0	0	0	0
ENSMUSG00000103025.1	Gm37686	0	0	0	0	0	0.297281	0
ENSMUSG00000089699.1	Gm1992	0	0	0	0	0.47689	2.05927	0
ENSMUSG00000103201.1	Gm37329	0	0	0	0	0.0579594	0	0.0860266
ENSMUSG00000103147.1	Gm7341	0	0	0	0	0	0	0
ENSMUSG00000103161.1	Gm38148	0	0	0	0.687812	0.079165	0.28487	0.117501
ENSMUSG00000102331.1	Gm19938	0	0	0.654887	1.27137	0	0.105312	0.162894
ENSMUSG00000102348.1	Gm10568	0	0	0	0	0	0	0
ENSMUSG00000102592.1	Gm38385	0	0	0	0	0	0	0
ENSMUSG00000088333.2	Gm27396	0	0	0	0	0	0	0
ENSMUSG00000102343.1	Gm37381	0	0	0.625888	0.675037	3.84589	0.880674	0.518935
ENSMUSG00000025900.13	Rp1	0.331188	0.48222	5.85968	4.69313	3.23453	3.93086	2.94664
ENSMUSG00000102948.1	Gm6101	0	0	0	0	0	0	0
ENSMUSG00000104123.1	Gm37483	0	0	0.143819	0	0	0	0
ENSMUSG00000025902.13	Sox17	0	0	0	0	0	0.0359609	0.296658
ENSMUSG00000104238.1	Gm37587	0	0	0	0	0	0	0
ENSMUSG00000102269.1	Gm7357	0	0	0	0	0	0	0.0591631
ENSMUSG00000096126.1	Gm22307	0	0	0	0	0	0	0
ENSMUSG00000103003.1	Gm38076	0	0	0	0	0	0	0
ENSMUSG00000104328.1	Gm37323	0	0	0	0	0	0	0
ENSMUSG00000102735.1	Gm7369	0	0	0	0	0.254749	0	0
ENSMUSG00000098104.1	Gm6085	0	3.51741	0.871134	1.87908	5.67726	0.350216	0.361136
ENSMUSG00000102175.1	Gm6119	2.53561	0	0	0.190869	0	0	0.14673
ENSMUSG00000088000.1	Gm25493	0	0	0	0	0	0	0
ENSMUSG00000103265.1	Gm2053	0	0	0	0	0.377884	0	0
ENSMUSG00000103922.1	Gm6123	7.38979	2.14971	1.39756	2.1533	9.47981	4.01323	1.40705
ENSMUSG00000033845.13	Mrpl15	12.4006	9.0483	22.1047	20.0434	13.4577	22.0497	18.661
ENSMUSG00000102275.1	Gm37144	6.42611	0	1.02074	0	0	0.0746111	0.153875
ENSMUSG00000025903.14	Lypla1	22.9567	24.4572	27.8197	22.1489	15.7851	28.8932	23.7759
ENSMUSG00000104217.1	Gm37988	101.159	119.08	138.061	112.722	103.664	236.884	249.492
ENSMUSG00000033813.15	Tcea1	99.5133	87.8174	129.233	115.056	88.0571	163.462	175.119
ENSMUSG00000062588.4	Gm6104	3.80341	5.08135	36.9871	48.0989	28.471	14.2293	19.9553
ENSMUSG00000103280.1	Gm37277	0	0	0.384208	0	0	0	0
ENSMUSG00000002459.17	Rgs20	0	0	0	0	0	0	0
ENSMUSG00000091305.1	Gm17100	0	0	0	0	0	0	0
ENSMUSG00000102653.1	Gm37079	0	0	0	0	0	0	0
ENSMUSG00000085623.1	Gm16041	0	0.514103	0	0	0	0	0
ENSMUSG00000091665.1	Gm17101	0	0	0	0	0	0	0
ENSMUSG00000033793.12	Atp6v1h	24.6043	21.3982	18.9426	25.5554	22.0438	31.2098	28.9239
ENSMUSG00000104352.1	Gm7182	0	0	0	0	0	0.234434	0.241744
ENSMUSG00000104046.1	Gm37567	0	0	0	0	0	0.0752987	0.155293
ENSMUSG00000102907.1	Gm38264	0	0	0.105033	0	0	0	0
ENSMUSG00000025905.14	Oprk1	0	0	0.209906	0	0.599305	0.056258	0.232049
ENSMUSG00000103936.1	Gm36965	0	0	0	0	0	0	0
ENSMUSG00000093015.1	Gm22463	0	0	2.11315	2.27909	4.72168	1.69907	1.75205
ENSMUSG00000103519.1	Gm37429	0	0	0	0	0	0	0
ENSMUSG00000033774.4	Npbwr1	0	0	0	0	0	0	0
ENSMUSG00000103090.1	Gm19214	0	0	0	0	0	0	0
ENSMUSG00000025907.14	Rb1cc1	28.961	30.2703	46.2306	43.4129	41.4641	43.836	38.0596
ENSMUSG00000090031.2	4732440D04Rik	3.89661	1.23482	1.37619	1.01778	0.768752	2.10239	2.62436
ENSMUSG00000087247.3	Alkal1	0	0	0	0	0	0	0
ENSMUSG00000103355.1	Gm2147	0	0	2.67202	0	2.23892	0.40283	0.276928
ENSMUSG00000102706.1	Gm7417	0	0	0	0	0	0	0
ENSMUSG00000103845.1	Gm19026	2.08138	5.00953	6.05419	15.0664	15.8963	2.46233	2.32427
ENSMUSG00000033740.17	St18	0.43365	0.948037	3.30179	2.24348	3.98392	2.89372	3.20296
ENSMUSG00000103329.2	Gm42492	1.48614	0	0	0.0789666	0	0.0588699	0.0607056
ENSMUSG00000104385.1	Gm7449	0	0	0	0	0.359646	0	0.266903
ENSMUSG00000102135.1	Gm37108	5.29197	4.28282	0.852347	1.10314	0	5.75674	1.97875
ENSMUSG00000103282.1	Gm37275	0	0	0	0	0	17.1606	0
ENSMUSG00000102534.1	Gm37225	0	0	1.9701	0	0	7.39224	1.63345
ENSMUSG00000102213.1	Gm37489	0	0	0	0	0	0	0
ENSMUSG00000103629.1	Gm5694	0	0	0	0	0	0	0
ENSMUSG00000051285.17	Pcmtd1	28.0335	34.2484	29.1883	26.1876	27.6645	21.8053	22.0465
ENSMUSG00000098201.1	Gm26983	5.2542	0	0.550071	0	1.53637	0.442283	0
ENSMUSG00000103509.1	Gm38372	3.16322	1.94927	1.11271	0	1.59832	0.255619	0.571112
ENSMUSG00000048538.7	Gm9826	0	2.35878	0.657206	0.354408	0.917802	2.90633	2.45206
ENSMUSG00000103709.1	Nras-ps2	0	0	0	0	0	0	0
ENSMUSG00000077244.1	Gm23274	0	0	0	0	0	0	0
ENSMUSG00000102768.1	Gm19002	0	0	0	0	0	0	0
ENSMUSG00000097797.6	Gm26901	3.46506	1.98609	0.688635	2.86475	2.19816	3.32216	1.50897
ENSMUSG00000103498.1	Gm18984	0	0	0	0	0	0	0
ENSMUSG00000103067.1	Gm30414	0	0.25819	1.80871	2.6601	6.42957	4.69337	5.8622
ENSMUSG00000102320.1	Gm37791	0	0	0	0	0	0	0
ENSMUSG00000104226.1	Gm7470	0	0.319934	0.713124	0	0	0.655296	0.0844662
ENSMUSG00000103903.1	Rps2-ps2	0	0	0	0	0	0	0
ENSMUSG00000103557.1	Gm38216	0	0	0	0	0	0	0
ENSMUSG00000025909.16	Sntg1	0.0934465	0.210675	0.136963	0.337642	0	0.393302	0.194672
ENSMUSG00000102647.1	Gm38024	0	0	0	0.0909114	0	0	0
ENSMUSG00000086235.1	Gm16284	0	0	0	0	0	0	0
ENSMUSG00000102253.1	Gm38259	0	0	0	0	0	0	0
ENSMUSG00000093970.1	Gm23358	0	0	0	0	0	0	0
ENSMUSG00000103884.1	Gm37005	0	0	0	0	0	0	0
ENSMUSG00000084353.1	Gm15452	22.2975	1.1969	60.4712	53.7105	93.8877	53.6268	56.0363
ENSMUSG00000103933.1	Gm36964	0	0	0	0	0.602134	0.866695	0
ENSMUSG00000076135.1	Gm24276	0	0	1.94025	0	0	0	0
ENSMUSG00000086195.1	Gm6152	0	0	0	0	0	0	0
ENSMUSG00000104504.1	Gm7445	0	0	0	0	0	0	0
ENSMUSG00000066693.2	Gm7493	1.22122	0	0.340939	0	0	0	0
ENSMUSG00000102316.1	Gm37629	0	0	0	0	0	0	0
ENSMUSG00000103819.1	Gm38008	0	0	0	0	0	1.98771	1.70808
ENSMUSG00000102871.1	Gm37143	0	0	0	0	0	0	0
ENSMUSG00000101571.2	Gm6187	0	0	0	0.239779	0.49676	0.178756	0
ENSMUSG00000104428.1	Gm18299	0	0	0	0	0	0	0.278234
ENSMUSG00000102272.1	Gm7512	0	0	0	0	0.203799	0	0
ENSMUSG00000065625.1	Gm24765	0	0	0	0	0	0	0
ENSMUSG00000103411.1	Gm18300	0	0	0	0	0	0	0
ENSMUSG00000061024.8	Rrs1	18.1665	29.0808	48.0942	31.5272	37.7227	49.4372	39.5733
ENSMUSG00000025911.14	Adhfe1	0.40449	2.12782	0.677548	4.41498	5.10954	7.92201	5.47723
ENSMUSG00000079671.8	2610203C22Rik	0.778499	0.487534	0.825891	0.0703221	0	0.471828	0.576641
ENSMUSG00000081441.3	Gm6161	0.462484	5.5609	2.1304	0.417764	1.51462	2.95872	4.01444
ENSMUSG00000067879.3	Vxn	0	0.735194	0	0	0	0	0
ENSMUSG00000099827.1	Gm29520	0	0	0	0	0	0	0
ENSMUSG00000025912.16	Mybl1	29.436	27.1905	46.2256	34.8137	45.6409	36.5956	34.33
ENSMUSG00000045210.8	Vcpip1	28.3346	26.1945	48.1958	37.4241	33.3246	44.534	40.0236
ENSMUSG00000097893.8	1700034P13Rik	7.9711	2.50109	6.29753	5.34457	4.57513	5.67223	6.22002
ENSMUSG00000025915.14	Sgk3	0.890325	2.62279	0.909726	0.0804234	0.0833083	0.263806	0.445143
ENSMUSG00000046334.4	Gm6195	8.56567	0	15.8427	9.67175	3.33957	1.92275	3.71758
ENSMUSG00000088916.1	Gm22607	0	0	0	0	0	0	0
ENSMUSG00000046101.16	Mcmdc2	0.38767	0.453186	0.126267	0	0	0.0870211	0.269204
ENSMUSG00000098234.7	Snhg6	21.9028	17.2119	1.76925	0.401724	1.04034	6.88818	4.9412
ENSMUSG00000093178.1	Snord87	112.769	105.657	24.5319	34.3959	13.7037	41.422	89.4954
ENSMUSG00000099032.2	Tcf24	7.53607	3.15138	10.8928	9.46992	12.1696	17.7008	17.5142
ENSMUSG00000104025.1	E330040D14Rik	0	0	1.55333	0.251297	1.04124	3.18482	3.99247
ENSMUSG00000025916.10	Ppp1r42	0	0	1.68164	0.453423	0	1.57746	1.51046
ENSMUSG00000087199.1	Gm15818	0	0	0	0	0	0	0
ENSMUSG00000095780.1	Gm24674	0	0	0	0	0	0	0
ENSMUSG00000025917.9	Cops5	43.7797	54.4102	63.2462	70.4744	64.0117	75.1173	58.3121
ENSMUSG00000056763.16	Cspp1	17.6535	9.10986	10.9553	7.71096	9.31882	4.94687	5.85722
ENSMUSG00000102356.1	1700047N06Rik	0.830963	0	0	0	0	0	0
ENSMUSG00000067851.11	Arfgef1	103.526	108.966	218.953	180.685	204.694	177.147	182.14
ENSMUSG00000088153.1	Gm26348	0	7.97931	0	0	0	1.43005	0.73732
ENSMUSG00000102556.1	Gm37569	2.66371	3.78114	0.247884	1.20307	0.415409	0.298965	0
ENSMUSG00000042501.12	Cpa6	2.83143	1.31589	0	0.605757	0	0.17562	0
ENSMUSG00000103810.1	Gm38005	2.04234	0.279058	0	0	0	0	0
ENSMUSG00000083422.1	Gm15604	0	0.131527	0.29317	0.632384	0.163767	0.353583	0
ENSMUSG00000094979.1	Gm25253	0	0	0	0	0	0	0
ENSMUSG00000081417.1	Gm15603	0	0	0	0	0	0	0.359668
ENSMUSG00000103448.1	Gm37133	0	0	0	0	1.98497	0.267855	1.01276
ENSMUSG00000100212.1	Gm5522	0	0.616758	1.20289	0	0	0.414506	0.142477
ENSMUSG00000100648.1	Gm28659	0	0	0	0	0.314157	0	0
ENSMUSG00000088585.1	Gm22963	0	0	0	0	0	0	0
ENSMUSG00000048960.13	Prex2	6.33658	7.45998	6.63066	6.18121	5.92918	5.42951	3.58697
ENSMUSG00000077318.1	Gm24173	0	0	0	0	0	0	0
ENSMUSG00000101827.1	Gm28686	0	0	0	0	0	0.281783	0
ENSMUSG00000103494.1	Gm37410	0	0	0	0	0	0	0
ENSMUSG00000057715.13	A830018L16Rik	2.69175	2.33566	0.813456	0.426134	0.545284	2.00889	1.90773
ENSMUSG00000103825.1	Gm38178	0	0	0	0	0	0	0
ENSMUSG00000099845.1	Gm29273	0	0	0	0	0	0	0
ENSMUSG00000103561.1	Gm38069	0	0	0	0	0	0	0
ENSMUSG00000101610.1	Gm7560	1.7514	0	0	0	0	0	0.2027
ENSMUSG00000093864.1	Gm22633	0	0	0	0	0	0	0
ENSMUSG00000098555.1	Mir6341	0	0	0	0	0	0	0
ENSMUSG00000097628.1	Gm2383	0	0	0	0	0.295471	0	0
ENSMUSG00000098163.1	Gm6216	0	0	0	0	0	0	0
ENSMUSG00000097171.1	Gm17644	0.238902	0	0.266785	0	0	0.563081	1.43777
ENSMUSG00000101314.1	Gm29663	0	0	0	6.47656	0	1.50884	3.31924
ENSMUSG00000016918.15	Sulf1	0	0.830854	0.850385	0.794875	0.25335	1.50425	0.924424
ENSMUSG00000025938.16	Slco5a1	3.04545	3.0321	14.8166	7.02636	9.8195	13.2261	14.211
ENSMUSG00000104518.1	Gm37162	0	0	0	0	0	0	0
ENSMUSG00000069620.6	Gm5250	9.52631	7.15901	0	0	0	0	0.551267
ENSMUSG00000099498.1	Gm29283	4.42411	13.2989	9.63389	15.186	9.93521	69.1189	41.167
ENSMUSG00000042414.7	Prdm14	0	0	0	0	0	0.0669289	0.345079
ENSMUSG00000005886.14	Ncoa2	44.4427	46.6944	67.977	60.6152	54.6494	61.2391	65.6998
ENSMUSG00000103506.1	Gm38376	2.82766	2.29498	3.12611	0	0.105834	0	0.0785427
ENSMUSG00000103495.1	Gm37409	4.38819	5.53546	0	0	0	0	0
ENSMUSG00000099183.1	Gm27881	149.168	14.0124	0	0	0	0	0
ENSMUSG00000102639.1	Gm38223	2.56662	0	0	0	0	0	0
ENSMUSG00000104170.1	Gm37702	0.952885	0.818391	0	0	0	0	0.0945282
ENSMUSG00000087782.1	Gm23169	4.55051	0	0	0	0	0	0
ENSMUSG00000103085.1	Gm38120	5.16025	0.0412545	0	0	0.0513669	0.110904	0.190604
ENSMUSG00000102664.1	Gm38380	3.06066	1.95933	0.379765	0	0.10607	0.076337	0.629739
ENSMUSG00000101476.1	Gm29570	0	0	0	0	0	0	1.03939
ENSMUSG00000101171.1	Gm7593	0	0	0	0	0	0	0.274778
ENSMUSG00000025935.10	Tram1	78.9389	127.75	154.57	167.691	140.337	170.846	167.919
ENSMUSG00000025937.6	Lactb2	26.9004	22.4805	39.4042	37.558	27.9909	27.06	23.7182
ENSMUSG00000102982.1	Gm38319	3.42187	2.42026	0.842922	5.45469	0	2.77876	4.75239
ENSMUSG00000067813.3	Xkr9	0	0	0	0	0	0.133649	0
ENSMUSG00000077368.1	Gm26273	0	0	0	0	3.64038	0	2.70163
ENSMUSG00000097711.1	Gm5523	0.255595	0	0	0	0.478325	0	0
ENSMUSG00000102166.1	Gm36947	0	0.596053	0	0.102351	0	0.686728	0.157365
ENSMUSG00000089358.1	Gm25491	0	0	0	0	0	0	0
ENSMUSG00000104209.1	Gm37400	0	0	0	0	0	0	0
ENSMUSG00000025932.14	Eya1	29.6016	23.2267	38.2956	26.2086	16.7046	25.0441	24.0573
ENSMUSG00000095853.1	Gm22616	0	0	0	2.30188	0	0	0
ENSMUSG00000102588.1	Gm37444	23.7995	0	3.88934	5.24346	5.43155	3.12721	1.41082
ENSMUSG00000054493.2	Gm9947	0	0	0	0	0	0	0.0496233
ENSMUSG00000025930.6	Msc	0	0	0	0	0	0	0
ENSMUSG00000103492.1	Gm37412	0	0	0	0.213087	0	0	0.122858
ENSMUSG00000081201.1	Smt3h2-ps4	0.884822	0.332471	3.70534	0.799263	3.31174	4.17097	2.15052
ENSMUSG00000082193.1	Rpl5-ps1	5.13078	5.14103	3.81974	2.31733	2.13374	7.58213	4.55258
ENSMUSG00000032769.5	Trpa1	45.0717	43.305	9.36218	15.605	9.22905	12.8815	12.536
ENSMUSG00000088159.1	Gm26345	0	0	0	0	0	0	0
ENSMUSG00000073737.3	Gm10566	0	0	0.214285	0.693337	0.478805	0.34459	0.355335
ENSMUSG00000092083.4	Kcnb2	1.07544	0.56826	2.30809	2.61077	1.63523	1.31264	1.61029
ENSMUSG00000102937.1	Gm38116	0	0	0	0	0	0.223882	0.461727
ENSMUSG00000104149.1	Gm37138	0	0	0	0	0	0	0
ENSMUSG00000088829.1	Gm25227	0	0	0	0	0	0	0
ENSMUSG00000077377.1	Gm25168	0	0	0	0	0	0	0
ENSMUSG00000101652.1	Gm6060	0	0	0	0.917083	0	0	0
ENSMUSG00000100814.1	Gm28669	0	0	0	0	0	0	0
ENSMUSG00000025925.14	Terf1	27.5401	29.0497	118.061	118.641	102.146	71.4837	75.8441
ENSMUSG00000104379.1	Gm37509	0.723717	0	0.370417	0.0363187	0	0	0.19544
ENSMUSG00000032719.4	Sbspon	0.649127	0	0.427166	0.0418828	0	0	0.0965921
ENSMUSG00000088943.1	Gm23259	0	0	0	0	0	0	0
ENSMUSG00000100652.1	Gm7634	0	0	0	0	0	0	0.639988
ENSMUSG00000067795.13	4930444P10Rik	0	0	0	0	0.69349	0	0
ENSMUSG00000043716.13	Rpl7	420.795	323.532	137.89	141.651	126.928	191.883	186.308
ENSMUSG00000025921.7	Rdh10	11.455	15.5136	28.6794	26.3388	32.213	48.7178	49.684
ENSMUSG00000104165.1	Gm38249	0	0	0	0	0	0	0
ENSMUSG00000100868.1	Gm28095	0	0	0	0	0	0	0
ENSMUSG00000025920.19	Stau2	29.0823	22.7919	54.0924	60.5237	47.0741	46.0489	47.4193
ENSMUSG00000089982.7	Gm7568	0	0	0	0	0	0	0.176427
ENSMUSG00000025939.19	Ube2w	27.8606	30.7843	48.5516	53.2747	45.8753	64.239	59.7453
ENSMUSG00000102457.1	Gm38342	0.513078	8.19352	7.91402	8.11064	7.64144	7.91804	8.34309
ENSMUSG00000079658.9	Eloc	37.2643	48.0341	97.968	86.8719	67.7669	181.927	155.904
ENSMUSG00000097744.1	D030040B21Rik	0.045701	0	0	0	0	0.184655	0
ENSMUSG00000100959.1	Gm7654	2.61171	0	0	0	0	1.50752	0.259087
ENSMUSG00000025940.6	Tmem70	78.6889	53.6631	126.18	99.6637	111.231	160.762	140.788
ENSMUSG00000025779.10	Ly96	0	5.06424	1.46327	6.98905	8.64101	3.02537	2.42644
ENSMUSG00000100093.1	Gm29649	0	0	0	0	0	0	0
ENSMUSG00000091020.3	Gm5828	0	0	0.057373	0	0.320491	0.0922611	0
ENSMUSG00000101640.1	Gm28376	10.8592	18.4975	10.9139	58.8548	60.9661	47.7766	49.2664
ENSMUSG00000104133.1	4921511E07Rik	0	0	0	0	0	0	0
ENSMUSG00000042686.5	Jph1	4.92016	4.44466	17.1238	6.30967	10.5912	7.24466	6.23137
ENSMUSG00000100110.1	Gm28783	0	9.06841	0	0	0	0	0
ENSMUSG00000025777.8	Gdap1	0.988858	1.21377	44.8057	45.6445	40.1572	76.6021	68.5647
ENSMUSG00000099899.1	Gm28784	0	0	4.64432	0	8.25477	31.9108	13.4774
ENSMUSG00000100272.1	Gm28785	0	0	0	0	0	0	0
ENSMUSG00000100398.1	Gm5251	0	0	6.33048	1.95074	4.04144	1.81786	2.24945
ENSMUSG00000101589.1	Rbm6-ps1	2.39734	2.46886	7.47369	5.73464	9.34671	1.58451	3.7611
ENSMUSG00000102048.1	Gm6075	0	0	0	0	0.245314	0	0
ENSMUSG00000089534.1	Gm25166	0	0	0	0	0	0	0
ENSMUSG00000067780.3	Pi15	0	0	0	0	0	0.148727	0.0766821
ENSMUSG00000100053.1	Gm28154	0	0	0	0	0.339182	0.122052	0.209764
ENSMUSG00000085125.7	Gm16070	0	0	2.90282	2.97906	3.51453	0	0.0318077
ENSMUSG00000025776.13	Crispld1	1.18525	1.18762	1.01632	0.611795	0.0528117	0.72215	0.372334
ENSMUSG00000099895.1	Gm28153	0	0	0	0	0	1.63694	0.843991
ENSMUSG00000100554.1	Gm7690	0	0	0	0	0	1.34929	0.505952
ENSMUSG00000099473.1	Gm18775	0	0.163399	7.0402	0.129628	0	0.732106	2.81742
ENSMUSG00000099591.1	Gm17969	0	1.04851	0	0	0	0.234892	0.0692048
ENSMUSG00000109887.1	Gm28756	0	0.0372575	1.85441	0.0295572	0	0.26709	1.05554
ENSMUSG00000102001.1	Gm28755	0	0	0	0	0	0	2.96114
ENSMUSG00000101717.2	Gm45784	0	0	0	0	0	0	0
ENSMUSG00000025774.14	Crisp4	0	0	0	0	0	0	0
ENSMUSG00000070977.4	Defb44-ps	0	0	0	0	0	0	0
ENSMUSG00000073735.1	Defb18	0	0	0	0	0	0	0
ENSMUSG00000067773.6	Defb41	0	0	0	0	0	0	0
ENSMUSG00000101685.1	Gm17837	0	0	0.758373	0	0.726229	0	0
ENSMUSG00000101306.1	Gm5252	0	0	0	0	0	0	0
ENSMUSG00000088800.1	Gm24075	0	0	0	0	0	0	0
ENSMUSG00000101644.1	Gm28343	0	0	0	0	0	0	0
ENSMUSG00000099433.1	Gm28344	0	0	0	0	0	0	0
ENSMUSG00000089787.2	Gm15825	0	0	0	0	0	0	0
ENSMUSG00000042596.7	Tfap2d	0	0	0	0.117803	0	0	0.271684
ENSMUSG00000100720.1	Gm10075	4.20818	2.81106	7.4406	9.29198	8.75028	1.25949	4.87037
ENSMUSG00000025927.13	Tfap2b	0.402065	0.0302151	0.101023	0.108956	0	0.081227	0.0837599
ENSMUSG00000100538.1	Gm28340	0	0	0	0	0	0	0
ENSMUSG00000101117.1	Gm28341	0	0	0	0	0	1.81786	0
ENSMUSG00000100204.1	Gm4849	0	0	13.9213	9.99257	8.17465	1.41349	0.709088
ENSMUSG00000084668.1	Gm24633	0	0	0	0	0	0	0
ENSMUSG00000102597.1	Gm38382	0	0	0	0	0	0	0
ENSMUSG00000043760.16	Pkhd1	3.25882	3.57313	3.22155	1.20643	2.31613	3.05197	2.47319
ENSMUSG00000104095.1	Gm37315	0	0	0	0.0661649	0	0.0493261	0
ENSMUSG00000089914.2	4930486I03Rik	0	0	3.79186	0.876349	0	0.653321	0.561411
ENSMUSG00000090142.2	Gm15795	0	0	0.385945	0	0	0	0
ENSMUSG00000070175.1	Gm24162	0	0	0	0	0	0	0
ENSMUSG00000099906.2	Gm28653	0	0	0	0	0	0	0
ENSMUSG00000065559.1	Mir206	0	0	0	0	0	0	0
ENSMUSG00000065480.1	Mir133b	0	0	0	0	0	0	0
ENSMUSG00000025929.4	Il17a	0	0	0	0	0	0	0
ENSMUSG00000041872.9	Il17f	7.1836	7.38737	10.6608	3.75677	7.31137	17.4831	13.2149
ENSMUSG00000041859.10	Mcm3	60.6509	51.2445	105.804	105.032	120.684	93.944	90.3413
ENSMUSG00000099714.1	Gm20587	0	0	0	0	0	0	0
ENSMUSG00000102121.1	Gm28065	0	6.89688	0.768647	0.829008	0	0.824037	0.212433
ENSMUSG00000088858.1	Gm24723	0	0	0	0	0	0	0
ENSMUSG00000097934.1	6720483E21Rik	0	0	0	0	0	0.459658	0
ENSMUSG00000025931.15	Paqr8	16.8555	15.7725	11.9003	6.92073	8.29865	6.8167	11.6402
ENSMUSG00000077314.1	Gm24171	0	0	0	0	0	0	0
ENSMUSG00000100929.1	Gm28064	0	0	0	0	0	0	0
ENSMUSG00000041809.5	Efhc1	9.23292	6.33141	13.0493	21.2673	9.07128	7.92743	15.3074
ENSMUSG00000041779.5	Tram2	3.67265	6.39687	1.02532	3.49031	3.72291	2.16407	2.78944
ENSMUSG00000099971.1	Gm28287	0	0	0	0	0	0	0
ENSMUSG00000100819.1	Gm2693	18.2977	0	0.747558	23.3816	2.08796	7.81392	4.33869
ENSMUSG00000025933.15	Tmem14a	0	5.24473	3.94944	14.9937	10.7662	13.0832	8.64481
ENSMUSG00000102633.1	Gm38224	0	2.73576	0.152448	0.712486	0.794817	0	0
ENSMUSG00000025934.15	Gsta3	0.117324	0	0.589579	0	0	0	0
ENSMUSG00000099343.1	Gm28836	0	0	0	0	0	0	0
ENSMUSG00000096375.2	Gm7094	0	1.5697	8.74704	0	3.90893	0.468868	0.966977
ENSMUSG00000025936.15	Gm4956	0	7.43567	2.85352	1.34909	7.33677	6.41164	2.63555
ENSMUSG00000093963.1	Gm21909	0	10.4694	17.502	0	1.08631	10.5543	0.403091
ENSMUSG00000067750.3	Khdc1a	14.3638	31.4511	104.896	102.679	114.812	450.793	383.073
ENSMUSG00000086194.1	Gm16329	0	0	0.575277	1.2409	13.0663	31.1434	17.9246
ENSMUSG00000094436.1	Gm16327	0	0	0	0	9.67376	4.89227	0
ENSMUSG00000041722.7	Khdc1c	4.32135	35.8041	137.505	147.741	151.561	583.104	424.016
ENSMUSG00000085507.1	Gm2709	0	0	39.789	13.5942	41.2714	7.59968	19.3388
ENSMUSG00000094926.1	Gm16533	0	4.19964	0	4.71481	0	14.6768	0.776126
ENSMUSG00000085079.3	Khdc1b	69.2915	152.263	1358.18	1215.01	1389.79	2084.21	1723.51
ENSMUSG00000085679.2	Gm16328	0	0	0	0	0	1.75108	1.35426
ENSMUSG00000028033.16	Kcnq5	0.033142	0.722279	0.999271	1.01787	1.20944	1.19403	0.713442
ENSMUSG00000104138.1	Gm36949	0	0	0	0	0	0.0737454	0.0380225
ENSMUSG00000082935.3	Gm7658	3.17402	4.25942	38.5461	63.0764	33.9424	7.86271	10.6269
ENSMUSG00000103748.1	Gm38243	0	0	0.544806	0	0	0.219024	0
ENSMUSG00000099692.1	Gm5696	0	0	0	0.417007	0	0	0
ENSMUSG00000100418.1	Gm28239	0	0	0	0	0	0	0
ENSMUSG00000041670.17	Rims1	10.068	19.4417	10.861	12.0671	12.0427	12.6603	11.5052
ENSMUSG00000097642.1	Gm26866	0	0	0	0	0	0	0.220644
ENSMUSG00000101468.1	Gm7761	0	0	0	0	0	0	0
ENSMUSG00000101227.1	Gm29506	0	0	0	0	0	0	0
ENSMUSG00000073730.2	Ppp1r14bl	0	0	0	0	0	0	0
ENSMUSG00000089553.1	Gm24176	0	0	0	0	0	0	0
ENSMUSG00000102766.1	Gm6420	3.5246	0	1.77118	0	0	1.18676	0
ENSMUSG00000065405.3	Mir30a	0	0	0	0	0	0	0
ENSMUSG00000097970.1	Gm27028	6.38668	5.27954	0	0	1.19521	0.215045	0
ENSMUSG00000065567.1	Mir30c-2	6.06735	0	0	0	5.67726	1.02146	0
ENSMUSG00000100775.1	Gm29107	0	0	0	0	0	0	0
ENSMUSG00000101226.1	Gm20954	0	0	0	0	0	0	0
ENSMUSG00000026158.11	Ogfrl1	29.6656	22.8841	15.4234	7.18184	9.85067	7.7031	7.00495
ENSMUSG00000097920.1	Gm7784	0	0	0	0	0	0	0
ENSMUSG00000099503.1	Gm28822	0	0	0	0	0	0	0
ENSMUSG00000026156.8	B3gat2	11.9547	8.36651	14.3822	10.1679	8.91814	11.3565	12.4808
ENSMUSG00000026155.13	Smap1	73.8469	73.0659	203.637	186.146	170.48	87.5947	96.2496
ENSMUSG00000026154.4	Sdhaf4	1.31205	13.5849	42.6123	27.2591	6.41128	57.8236	51.528
ENSMUSG00000102495.1	Gm26524	5.55396	1.96414	17.2384	20.3628	6.41967	62.262	46.9616
ENSMUSG00000026153.15	Fam135a	31.6364	21.853	19.1105	17.2056	17.0252	10.4314	11.1779
ENSMUSG00000102398.1	Gm37580	1.8202	0	0	0	0	0.0612877	0.189597
ENSMUSG00000097670.1	Gm26607	0	0	0	0	0	0	0
ENSMUSG00000026147.16	Col9a1	0	0	0	0	0	0.0338606	0
ENSMUSG00000026141.13	Col19a1	0.77703	0	0	0.167118	0.242357	0	0.128472
ENSMUSG00000077463.1	Gm26418	0	0	0	0	0	0	0
ENSMUSG00000099997.1	Tubb4b-ps2	1.14358	0.143234	1.59632	3.1851	0.891717	0.513405	0.926475
ENSMUSG00000100131.1	Gm28439	8.29066	8.52584	16.0802	15.154	15.6514	65.8703	70.3645
ENSMUSG00000067736.2	Gm10222	117.299	175.871	21.0524	29.1023	30.8194	203.855	201.231
ENSMUSG00000101939.1	Gm28438	459.305	481.257	91.5574	99.1942	96.7603	403.646	388.366
ENSMUSG00000101111.1	Gm28437	25.3852	25.8028	12.5385	18.8148	12.6379	60.9825	71.6415
ENSMUSG00000100862.1	Gm10925	60.1366	59.9733	74.1331	164.323	86.8671	254.645	218.542
ENSMUSG00000102070.1	Gm28661	46.524	10.4047	20.0578	18.2528	15.056	94.1185	85.8799
ENSMUSG00000101249.1	Gm29216	26.6741	11.677	36.4389	30.6449	22.7783	101.324	109.699
ENSMUSG00000073725.8	Lmbrd1	22.7465	12.8204	19.23	14.715	9.80185	13.5327	14.9047
ENSMUSG00000100808.1	Gm28594	0	0	0	0	0	0	0
ENSMUSG00000100483.1	Gm28237	0	0	0	0	0	0	0
ENSMUSG00000100450.1	Gm9443	0	0	0	0	0	0	0
ENSMUSG00000099392.1	Gm29414	0	0	0	0	0	0	0
ENSMUSG00000033569.17	Adgrb3	0.233422	0.330196	0.241499	0.880615	0.0899356	0.212669	0.247905
ENSMUSG00000080849.1	Gm15702	0	0	0	0	0	0	0
ENSMUSG00000104257.1	Gm20172	0	0	0	0	0	0	0
ENSMUSG00000096866.1	Gm22260	0	0	0	0	0	0	0
ENSMUSG00000102296.1	Gm37543	0	0	0	0	0	0.166446	0
ENSMUSG00000103209.1	Gm37331	0.377524	0	0	1.22767	0	0	0.104863
ENSMUSG00000104027.1	Gm37211	0	0	0	0	0	0.249935	0
ENSMUSG00000102407.1	Gm37862	0	0	0	0	0	0	0
ENSMUSG00000103214.1	Gm38286	0	0.493407	0	0	0	0	0
ENSMUSG00000104100.1	Gm37880	0	0	0	0	0	0	0
ENSMUSG00000084740.1	Gm25294	17.1519	0	0	0	0	0	0
ENSMUSG00000103889.1	Gm37011	0	0	0	0	0	0	0
ENSMUSG00000101301.1	Gm29214	0	0	0	0	0	0	0
ENSMUSG00000104221.1	Gm37051	0	0	0	0	0	0	0
ENSMUSG00000102250.1	Gm38260	1.4671	0.191743	0	0	1.37277	0	0
ENSMUSG00000102317.1	Gm37628	0	0	0	0	0	0	0
ENSMUSG00000103563.1	8030445P17Rik	1.30157	0	0	0	0	0	0.0645592
ENSMUSG00000102465.1	Gm38198	0	0	0	0	0	0.143763	0
ENSMUSG00000102659.1	Gm37077	0	0	0	0	0	0	0
ENSMUSG00000103924.1	Gm37895	0	0	0.0469072	0	0	0	0
ENSMUSG00000104132.1	Gm36952	0	0	0	0	0	0	0
ENSMUSG00000102747.1	Gm37602	1.8477	0	0	0	0	0.103689	0
ENSMUSG00000102386.1	2900022M07Rik	0	0	0	0	0	0	0
ENSMUSG00000103004.1	2900002M20Rik	0	0	0	0	0	0	0
ENSMUSG00000104516.1	Gm9884	0	0	0	0	0	0	0
ENSMUSG00000101618.1	Gm18443	0	0	0	0	0	0	0.318268
ENSMUSG00000099458.1	Gm19123	0	0	0	0	0	0	0
ENSMUSG00000088111.1	Gm24064	0	0	0	0	0	0	0
ENSMUSG00000073722.3	4931408C20Rik	0	0.22175	3.11393	0	0.93876	0.476903	1.22944
ENSMUSG00000095256.1	n-R5s209	0	0	0	0	0	0	0
ENSMUSG00000100310.1	Gm19641	0	0	0	0	0	0	0
ENSMUSG00000101514.1	Gm5524	0	0	0	0	0	0	0
ENSMUSG00000101033.1	Gm18776	0	0	0	0	0	0	0
ENSMUSG00000101372.1	Gm19028	0	0	0.341849	0	0.445573	0	0
ENSMUSG00000103241.1	Gm38089	0	0	0	0	0.157493	0	0
ENSMUSG00000086240.4	Gm7846	160.43	126.504	151.892	184.402	97.4666	279.642	241.217
ENSMUSG00000048411.4	Gm597	0	0	0	0	0	0	0
ENSMUSG00000081557.2	Gm5697	0	0.0385785	0.343961	1.02017	0.816593	0	0
ENSMUSG00000058590.2	Gm6462	0	0	0	0	0	0	0
ENSMUSG00000101235.1	Gm18033	0	0	0	0	0	0	0
ENSMUSG00000064433.1	Gm25586	0	0	0	0	0	0	0
ENSMUSG00000080625.1	Gm22679	0	0	0	0	0	0	0
ENSMUSG00000080391.1	Gm23785	0	0	0	0	0	0	0
ENSMUSG00000099257.1	Mir6342	0	0	0	0	0	0	0
ENSMUSG00000099492.1	Gm5525	1.3596	3.86802	4.06684	2.01765	1.72655	1.11177	0.876691
ENSMUSG00000118548.1	AC125120.1	0	0	0	0	0	0	0
ENSMUSG00000101726.1	Gm7858	0	0	0.343131	0.370077	0.383352	0	0
ENSMUSG00000096829.1	Gm23771	0	0	0	0	0	0	0
ENSMUSG00000098883.1	Gm27430	0	0	0	0	0	0	0
ENSMUSG00000053185.2	Gm9898	0	0	0	0	0	0	0
ENSMUSG00000100261.1	Gm6473	1.26361	1.02874	0.176387	0.475595	0.197062	0.283646	0.29249
ENSMUSG00000101180.1	Gm2914	0	0	0	0	0	0	0
ENSMUSG00000048874.15	Phf3	41.7711	51.3105	276.456	255.088	227.909	154.8	180.498
ENSMUSG00000103783.1	Gm37522	3.35766	2.98809	0	0	0	0.119005	0.368149
ENSMUSG00000104315.1	Gm37906	2.26701	0.567885	0	0	1.807	0.395796	0.233221
ENSMUSG00000026064.16	Ptp4a1	7.81042	8.96862	3.08143	2.22253	0.731558	9.69892	10.8317
ENSMUSG00000117310.2	Ptp4a1	10.7483	12.174	4.73712	2.97106	1.03547	13.7106	15.8458
ENSMUSG00000117091.1	Gm5698	0	0	0	0	0	0.236371	0
ENSMUSG00000086726.3	Gm9458	0	0	0	0	0	0	0
ENSMUSG00000086727.8	4931428L18Rik	1.32476	0.25527	5.43384	6.16739	1.84348	6.10753	4.38736
ENSMUSG00000100237.1	Gm28644	0	4.91035	0	0.786967	0	0.880029	0
ENSMUSG00000098529.1	Gm27362	0	0	0	0	0	0	0
ENSMUSG00000100910.1	Gm29128	3.29904	0	0.373387	0.563791	0	0.060044	0.185749
ENSMUSG00000099796.1	Gm7893	0	0	0	0.511528	0	3.05077	0.786474
ENSMUSG00000050217.13	Lgsn	2.30227	0	6.33562	7.665	3.0775	9.96677	6.85171
ENSMUSG00000026063.4	Pih1d3	0	0	0	0	0	0	0
ENSMUSG00000077664.1	Gm26145	0	0	0	0	0	0	0
ENSMUSG00000100205.1	Gm4850	0	0	0	0	0	0.306987	0
ENSMUSG00000100592.1	Gm28645	0	0	0.756836	0	0	0	0
ENSMUSG00000094215.2	Gm6489	0	0	0	0	0	1.97248	0.254248
ENSMUSG00000101093.1	Eef1a1-ps2	0	0	0	0	0	0	0
ENSMUSG00000070960.4	Gm19680	13.1372	11.0118	19.0435	24.0381	25.2156	10.378	13.8595
ENSMUSG00000088620.1	Gm23032	0	0	0	0	0	0	0
ENSMUSG00000082159.2	Gm7910	0	0	0	0	0	0	0
ENSMUSG00000026058.11	Khdrbs2	0.346672	1.11653	1.76284	0.939451	0.764618	0.983843	0.705007
ENSMUSG00000064688.1	Gm25814	0	0	0	0	0	0	0
ENSMUSG00000103482.1	Gm37999	0	1.69378	0	0	9.49035	0	0
ENSMUSG00000104498.1	Gm37110	15.8877	25.5848	128.083	120.75	127.132	80.4797	89.8371
ENSMUSG00000104313.1	Gm37911	0	0	0	0	0	0	0.22907
ENSMUSG00000102865.1	Gm9839	0	0	0	0	0	0	0
ENSMUSG00000102321.1	Gm37792	1.41862	0.5611	0	0	0	0	0
ENSMUSG00000091318.2	Gm5415	2.04767	0	0	0	0	0.0237747	0.147096
ENSMUSG00000089489.1	Gm24732	0	0	0	0	0	0	0
ENSMUSG00000104433.1	Gm37426	0	0	0	0	0	0.34738	0
ENSMUSG00000089395.1	Gm23024	0	0	0	0	0	0	0
ENSMUSG00000102926.1	Gm37151	0	0	0.767266	0	0.0952447	0.102819	0.212051
ENSMUSG00000100497.1	Gm28624	0.956654	0	0	0	0	0.161056	0.332157
ENSMUSG00000102917.1	Gm37724	5.63503	12.2336	107.326	93.1308	99.7915	55.0937	46.8117
ENSMUSG00000100481.1	Gm7114	0.071221	0	2.0281	1.09368	1.53277	0.431652	0.0989138
ENSMUSG00000100590.1	Gm4785	0	0	0	0	0	0	0
ENSMUSG00000088750.1	Gm24901	0	0	0	0	0	0	0
ENSMUSG00000104230.1	Gm37591	0	0	0	0	0	0	0
ENSMUSG00000101754.2	Gm2987	0	0	0	0	0	0	0
ENSMUSG00000065223.1	Gm25792	0	0	0	0	0	0	0
ENSMUSG00000100318.2	Gm18799	0	0	0	0	0	0	0
ENSMUSG00000101612.2	Gm7933	0	0	0.0473232	0.102079	0	0	0.0784731
ENSMUSG00000065260.1	Gm23453	0	0	0	0	0	0	0
ENSMUSG00000026134.11	Prim2	21.0712	24.4459	31.5936	28.725	19.8771	32.1652	31.2908
ENSMUSG00000101682.1	Gm29228	0	0	0.510593	0.550688	0	0	0.423341
ENSMUSG00000102714.1	Gm37618	3.97781	0.685053	1.73518	0.0748578	0	0.50226	0.115094
ENSMUSG00000102093.1	Gm17813	0.776917	0	0	0	0	0	0
ENSMUSG00000103746.1	1700001G17Rik	0	1.5079	0.480152	0	0	0.772129	2.18957
ENSMUSG00000102198.1	Gm38173	0	0	0	0	0	0	0
ENSMUSG00000004768.14	Rab23	10.2116	8.2981	27.3064	27.1724	25.0389	28.1798	32.1555
ENSMUSG00000042215.8	Bag2	2.16592	5.22737	0.837245	0.639619	0.701538	0.364641	0.520631
ENSMUSG00000103072.1	Gm37905	0	24.4293	6.57182	5.06278	0	2.76783	0.518935
ENSMUSG00000042197.13	Zfp451	20.9153	23.1173	47.4853	40.9249	48.2791	37.4815	36.8404
ENSMUSG00000081402.4	Gm15455	1.09625	0.0748938	0.542542	2.43061	0	0.0671121	0.207614
ENSMUSG00000042182.16	Bend6	4.2459	1.45545	0.24955	0	0.487903	1.55503	1.62939
ENSMUSG00000104416.1	Gm37067	4.22627	0.352893	0	0	0	0	0.108696
ENSMUSG00000026131.20	Dst	160.147	157.776	96.1038	87.0166	85.463	38.2418	38.783
ENSMUSG00000103596.1	Gm37354	0.908575	0	0	0	0	0	0.0742268
ENSMUSG00000099382.1	Gm28631	0	0	0	0.689185	0	0	0
ENSMUSG00000084506.1	Gm23792	0	0	0	0	0	0	0
ENSMUSG00000103364.1	Gm38157	0	4.39849	0	0	0.561708	0.101063	0.937933
ENSMUSG00000105982.1	Mir6896	5.23621	0	0	0	0	0	0
ENSMUSG00000096992.3	Gm26788	24.8594	24.1682	11.2694	9.55505	14.3606	8.24188	8.23356
ENSMUSG00000103001.1	A930005N03Rik	54.8689	104.121	59.5612	83.6207	55.7392	24.7707	21.5697
ENSMUSG00000104397.1	Gm37958	0	0	0	0	0	0	0
ENSMUSG00000102839.1	Gm37385	0	0.494841	0	0	0	0.443425	0
ENSMUSG00000101206.1	Gm5266	0	0	0	5.74479	5.74566	1.47681	0.913718
ENSMUSG00000101462.2	Gm3052	0	0.0652038	0	0	0	0.116858	0.0602508
ENSMUSG00000102336.1	Gm37233	1.66821	0	0	0.257275	0	0.287699	0.324925
ENSMUSG00000092852.1	Mir5103	0	0	0	0	0	3.25833	3.35994
ENSMUSG00000042111.9	Ccdc115	64.8345	72.7457	166.974	131.251	154.619	160.584	168.281
ENSMUSG00000101711.1	Gm28306	26.0128	13.3944	7.86737	31.5475	23.2135	46.9304	47.7783
ENSMUSG00000026127.13	Imp4	8.99781	6.26926	12.614	13.9814	8.99082	15.5228	15.5653
ENSMUSG00000026126.15	Ptpn18	33.934	25.7668	59.1759	45.6865	56.3424	58.8672	55.7964
ENSMUSG00000100280.2	Gm28417	17.4011	19.2775	35.97	22.9806	42.7598	43.5959	37.3894
ENSMUSG00000101223.6	4930568A12Rik	0	0	0	0	0	0.661039	0.408991
ENSMUSG00000026125.9	Prss39	0	0	0	0	0	0	0
ENSMUSG00000101116.1	Gm28416	20.0721	0	0	0	0	0	0
ENSMUSG00000026124.4	Cfc1	2.20525	0	0.410438	0.221334	0	0.412514	0.510452
ENSMUSG00000101803.1	Gm28419	0	0	0	0	0	0	0
ENSMUSG00000037529.13	Prss40	0	1.27366	0	0	0	0.203807	0.084065
ENSMUSG00000045815.4	1700101I19Rik	0	0	0	0	0	0	0
ENSMUSG00000045174.10	Amer3	0.174063	0	0	0	0	0	0
ENSMUSG00000100524.1	Gm28418	0	0	0	0	0	1.21706	0
ENSMUSG00000102499.1	Gm36984	0	0	0	0	0	0	0
ENSMUSG00000103521.1	Gm29730	2.55559	0	0.764426	0	0	0	0
ENSMUSG00000104098.1	AA619741	66.6657	79.1508	63.1032	71.6219	63.856	88.1936	72.3167
ENSMUSG00000037509.21	Arhgef4	2.0286	2.3887	2.67299	3.57152	2.20044	5.01191	3.63388
ENSMUSG00000102537.1	Gm37224	0	0	0	0	0	0	0
ENSMUSG00000102612.1	Gm37845	0	0	0	0	0	0	0
ENSMUSG00000118272.1	Arhgef4	0	0	0	0	0	0.501771	0.517417
ENSMUSG00000104002.2	Gm38336	2.74923	0.601031	2.05138	4.51526	2.85311	2.05334	2.2215
ENSMUSG00000037503.12	Fam168b	32.8118	31.373	18.8932	23.1996	33.3293	39.3256	37.0934
ENSMUSG00000104358.1	Gm37127	3.94498	0.567698	0	0	0	0.0565236	0
ENSMUSG00000026123.11	Plekhb2	12.2836	12.9235	11.0094	9.6548	10.0608	10.5387	9.41613
ENSMUSG00000103716.1	Gm19430	0	0	0	0	0	0	0
ENSMUSG00000103548.1	Gm37670	0.36722	0	7.92199	3.34727	59.6946	1.49874	0.772737
ENSMUSG00000103760.1	Gm8009	0	0	0.489513	0.263977	0	0	0
ENSMUSG00000103997.1	Gm38027	0	0	0	0	0	0	0
ENSMUSG00000077231.1	Gm25096	0	14.8452	0	0	33.2714	29.2661	9.6023
ENSMUSG00000104417.1	Gm37068	0	0	0	0	0	0	0.55299
ENSMUSG00000064601.1	Gm25634	0	0	0	0	0	0	0
ENSMUSG00000101714.1	Gm28415	5.07402	0	0	3.05559	0	2.65761	3.13198
ENSMUSG00000102531.1	1110002O04Rik	0	0	4.90205	0.406692	0	3.63828	5.94024
ENSMUSG00000103096.1	Gm8022	0	0	0	0	0	0	0
ENSMUSG00000102279.1	Gm37146	0	0	0	0	0	0	0.764392
ENSMUSG00000103708.1	Gm33222	0	0	0	0	0	0	0.232532
ENSMUSG00000104201.1	4930535G08Rik	0	0	0	0	1.68314	0	0
ENSMUSG00000102434.1	Gm38049	0	0	0	0	0	0	0
ENSMUSG00000045216.7	Hs6st1	30.0488	36.6628	57.1503	52.0228	66.8395	38.7986	51.0084
ENSMUSG00000104523.1	Gm37335	49.3125	63.8345	53.2376	51.7536	74.4141	81.196	95.2083
ENSMUSG00000102202.1	Gm33280	6.92852	0.661878	0.491769	0.689502	0.0549413	0.751269	1.34552
ENSMUSG00000037470.14	Uggt1	51.4991	48.7512	29.4246	29.8547	37.7342	29.0927	27.205
ENSMUSG00000098752.1	Mir6897	2.05507	0	0	0	0	0	2.85414
ENSMUSG00000047180.8	Neurl3	0	0	0	0.0715535	0	0	0.0550068
ENSMUSG00000037447.16	Arid5a	0.121928	0.076357	3.84646	4.18523	4.92482	5.36439	4.24753
ENSMUSG00000102762.1	4930403P22Rik	0	0	0	0	0	0	0.248186
ENSMUSG00000010453.12	Kansl3	34.2821	25.6777	40.1404	41.244	46.5254	35.1891	41.3651
ENSMUSG00000098680.1	Mir6898	0	0	0	0	7.74172	3.34297	0
ENSMUSG00000037432.15	Fer1l5	9.56209	14.2965	6.34642	5.4867	5.70227	7.64072	5.87443
ENSMUSG00000001143.13	Lman2l	23.98	16.8759	14.6171	15.374	16.2333	12.056	12.3598
ENSMUSG00000037408.10	Cnnm4	23.4565	19.6104	44.4402	31.3177	52.4638	45.5933	54.3073
ENSMUSG00000104316.1	Gm37909	0	0	0	0	0	0.476903	0.0819624
ENSMUSG00000106081.1	Gm47280	43.3751	68.5881	123.364	58.7713	54.9607	125.966	131.149
ENSMUSG00000001138.13	Cnnm3	11.4514	8.1732	9.37486	6.81241	10.3623	9.45782	11.8936
ENSMUSG00000102845.1	Gm38033	0	0	0	0	0	3.50867	1.64458
ENSMUSG00000067653.12	Ankrd23	6.66126	1.98817	0.67265	0.938845	0.0884112	0.402767	0.30641
ENSMUSG00000109510.1	Gm42417	5.74925	2.3043	0.779603	1.58273	0.102469	0.626836	0.469198
ENSMUSG00000079610.9	Ankrd39	2.95676	2.09856	0.550308	0.296761	0.256172	0.755891	0.957026
ENSMUSG00000026121.13	Sema4c	7.71199	18.7	8.8754	4.31007	5.47702	5.75381	4.9635
ENSMUSG00000087589.3	D430040D24Rik	1.21561	0.913532	0.414789	0.610038	0.463409	1.60691	2.17788
ENSMUSG00000046337.17	Fam178b	2.35657	5.76311	0.903221	1.26279	6.57779	7.343	6.61951
ENSMUSG00000089906.1	Gm6428	0	0	0.618631	0.667211	10.3672	0	0
ENSMUSG00000077939.1	Gm24133	0	0	0	0	0	0	0
ENSMUSG00000061518.11	Cox5b	320.663	279.11	324.176	345.862	351.883	224.969	196.526
ENSMUSG00000037351.9	Actr1b	56.1052	60.6233	23.1205	29.4602	32.3022	23.3077	28.2783
ENSMUSG00000102416.4	4933424G06Rik	8.40175	6.69823	0.611891	3.03573	0	1.47597	0.760995
ENSMUSG00000104237.1	Gm33533	0.234074	0	0	0	0	0.105086	0
ENSMUSG00000026117.10	Zap70	0	0	0	1.38482	1.11572	3.09716	1.27158
ENSMUSG00000097291.1	Gm18828	0	0	0	0	0	0.169571	0
ENSMUSG00000026116.11	Tmem131	34.6251	37.9731	67.341	67.4203	73.1066	62.7561	72.5367
ENSMUSG00000103016.1	Gm37506	0	0	0	0	0	0	0
ENSMUSG00000102930.1	Gm38115	0	0	0	0	0	0.0711171	0
ENSMUSG00000103159.1	F830112A20Rik	0	1.5096	0.120173	0	0.939817	0	0
ENSMUSG00000080054.3	Rpl12-ps1	0	1.15364	0.42857	0	0	0	0
ENSMUSG00000095944.1	n-R5s210	0	0	0	0	0	0	0
ENSMUSG00000050122.19	Vwa3b	0	0	0	0.192981	0.319846	0.0863207	0
ENSMUSG00000103603.1	Gm37020	0	0	0	0	0	0	0
ENSMUSG00000026114.14	Cnga3	0	0	0	0	0	0	0
ENSMUSG00000102231.1	1700074A21Rik	0	0	0	0	0	0	0
ENSMUSG00000026113.17	Inpp4a	22.3009	21.903	20.5887	13.5405	21.4869	24.7653	25.6227
ENSMUSG00000086064.1	4930439A04Rik	8.28711	0	8.42804	0	0	0	0
ENSMUSG00000102879.1	Gm37135	2.86324	0	0	0	0	0	0
ENSMUSG00000026112.7	Coa5	21.6263	17.903	22.8147	20.2847	21.0581	27.3846	29.8996
ENSMUSG00000026111.15	Unc50	43.4129	69.9794	219.24	259.927	213.377	276.156	305.948
ENSMUSG00000026110.15	Mgat4a	45.1257	42.297	30.2388	25.224	27.619	34.092	34.1591
ENSMUSG00000103948.1	4930594C11Rik	18.2219	2.53716	0.271142	2.46481	0.952049	0.49831	0.481733
ENSMUSG00000087233.1	Gm43213	19.3613	1.4443	0.417317	2.89342	1.4653	0.287607	0.247146
ENSMUSG00000026090.16	2010300C02Rik	21.4408	11.6223	3.5326	10.1147	3.89969	11.4291	7.7582
ENSMUSG00000089767.1	4930556I23Rik	0	1.02591	0	0	2.98056	5.5159	4.42392
ENSMUSG00000104365.1	4930470B04Rik	0	0	0	0.119516	0	0	0
ENSMUSG00000102650.1	Gm19863	1.60848	0	0	0	0	0.0773695	0.0398911
ENSMUSG00000060771.15	Tsga10	32.242	20.1346	35.0909	38.6021	35.7041	23.5471	22.2399
ENSMUSG00000097268.1	Gm26805	5.6097	1.54988	0.0690928	1.56489	0.192979	0.666645	0.143215
ENSMUSG00000037216.5	Lipt1	12.611	15.4995	68.1595	83.6128	56.2107	75.5115	64.3636
ENSMUSG00000026088.15	Mitd1	17.8932	15.9701	35.8281	39.6388	39.8126	42.4677	40.1187
ENSMUSG00000026087.11	Mrpl30	19.1951	23.1514	12.8348	37.5322	30.0828	34.1509	35.2707
ENSMUSG00000061584.6	Lyg2	0	0	0.16648	0	0	0	0
ENSMUSG00000087374.1	Gm15457	0.159667	1.1519	0	0.0576912	0	0.19354	0.443501
ENSMUSG00000026085.11	Lyg1	0.717423	0	0	0	0	0.289874	0.199276
ENSMUSG00000089141.1	Gm23409	0	0	0	0	0	0.724074	0
ENSMUSG00000058407.12	Txndc9	31.8046	33.9055	56.9445	64.6407	65.5056	76.6777	68.405
ENSMUSG00000026083.12	Eif5b	149.231	147.471	142.187	149.765	138.231	86.2515	91.5628
ENSMUSG00000026082.11	Rev1	34.0019	21.035	35.1042	27.8218	32.4344	33.7341	30.4826
ENSMUSG00000103804.1	Gm37062	0	0	0	0	0	0	0
ENSMUSG00000102716.1	Gm5099	0	0	0	0	0	0	0.574535
ENSMUSG00000037138.18	Aff3	12.9061	8.46138	11.5791	15.1867	13.7964	10.4578	11.2759
ENSMUSG00000085391.1	Gm16150	0	2.51978	0	0	0	1.88164	1.16419
ENSMUSG00000085280.1	Gm16151	0	0	0	0	0	0	0
ENSMUSG00000087131.7	Gm16152	1.51274	0	0	0	0	0.0926096	0
ENSMUSG00000102984.1	Gm34727	0	0	0	0	0	0	0
ENSMUSG00000102541.1	Gm38135	0	0	0	0	0	0	0
ENSMUSG00000103531.1	2610300A13Rik	0	0	0	0	0	0	0
ENSMUSG00000048814.11	Lonrf2	25.8699	25.9216	20.8708	15.0882	20.9346	23.6512	25.4614
ENSMUSG00000026080.13	Chst10	1.29928	0	0.267587	1.00048	1.17588	1.30526	1.19805
ENSMUSG00000103647.1	Gm37707	0	0	0	0	0	0	0
ENSMUSG00000102447.1	Gm6621	0	0	0	0	0	0	0
ENSMUSG00000067604.8	Nms	0	0	0	0	0	0	0
ENSMUSG00000026078.10	Pdcl3	19.0261	18.6556	75.375	104.646	78.6151	58.2052	64.8646
ENSMUSG00000103046.1	Gm37309	5.44174	1.4021	1.69284	1.54488	0.145482	1.77992	0.377882
ENSMUSG00000104188.1	Gm37821	0	0	0.694827	0	0	0.186224	0.384062
ENSMUSG00000103182.1	Gm37091	0	0.734081	0.204531	0.330888	0	0	0
ENSMUSG00000098833.1	Mir6349	0	0	0	0	0	0	0
ENSMUSG00000026077.15	Npas2	31.1688	30.9379	13.5425	16.768	12.1437	17.7659	28.4217
ENSMUSG00000092553.1	Gm20428	0	0	0	0	0	0	0
ENSMUSG00000092563.1	Gm3617	3.21406	3.62304	1.92277	0	0	0	0
ENSMUSG00000073702.11	Rpl31	349.355	288.177	97.9174	104.36	112.91	183.067	154.651
ENSMUSG00000003134.10	Tbc1d8	73.8852	58.4855	222.186	182.032	226.885	224.309	261.585
ENSMUSG00000102607.1	Gm37265	4.89501	1.7311	0	0	0	0.0969523	0.399902
ENSMUSG00000065629.2	Gm24826	0	0	0	0	0	0	0.411527
ENSMUSG00000104827.1	Gm24826	0	0	0	0	0	0	0.409622
ENSMUSG00000003135.15	Cnot11	45.6193	50.8238	154.352	134.386	126.36	209.028	190.072
ENSMUSG00000085894.1	Gm15832	21.8385	21.4814	24.3485	18.596	23.5582	11.0532	10.4802
ENSMUSG00000077704.1	Snord89	39.3826	13.9275	5.82076	6.27785	2.16768	3.1201	3.2174
ENSMUSG00000048234.13	Rnf149	45.7937	33.4355	56.1019	28.6315	45.4541	30.9186	26.4687
ENSMUSG00000064936.1	Gm23722	276.391	0	0	0	40.3522	0	1.36121
ENSMUSG00000102471.1	Gm5100	0	0	0	0.390811	0	1.45675	0.600872
ENSMUSG00000050967.5	Creg2	2.05001	0.125762	0.210239	0.774725	0.469765	0.737304	0.40673
ENSMUSG00000097083.1	D930019O06Rik	1.66964	1.04561	0.116532	3.17349	0	2.06929	1.15942
ENSMUSG00000057173.8	Rfx8	1.19135	2.05918	0	0	0	0.080227	0.165457
ENSMUSG00000091937.3	Gm3646	0	0	0	0	0	0	0
ENSMUSG00000101634.6	1700066B17Rik	0	0	0	0	0	0	0
ENSMUSG00000026074.15	Map4k4	89.4122	82.9468	104.898	87.9154	105.245	53.5652	61.5996
ENSMUSG00000102985.1	4930456G14Rik	0	5.90349	0	0	0	0	0.13305
ENSMUSG00000026073.13	Il1r2	14.4243	8.12986	44.0726	57.004	43.365	43.9357	36.3559
ENSMUSG00000097899.2	Gm16894	5.44764	18.8774	10.1391	10.2518	13.5931	11.9227	11.7691
ENSMUSG00000102975.1	Gm37347	1.74256	0	0	0	0	0.0558794	0
ENSMUSG00000026072.12	Il1r1	2.04247	5.14649	36.6782	18.2327	32.8832	38.8628	24.5982
ENSMUSG00000103560.1	Gm38070	0.235952	0.147765	16.0565	18.4363	13.7437	10.54	11.5923
ENSMUSG00000070942.8	Il1rl2	0	0	0	0	0	0.0251917	0.0259772
ENSMUSG00000103230.1	Gm17970	0	0	0	0	0	0	0
ENSMUSG00000026069.15	Il1rl1	0	0.0833348	0	0	0	0	0
ENSMUSG00000026070.15	Il18r1	5.23729	7.11628	3.27873	2.15039	1.68302	3.705	4.61035
ENSMUSG00000026068.11	Il18rap	0	0.482162	0.537362	0.647744	0.211888	1.06745	1.02211
ENSMUSG00000104441.1	Gm35801	3.72401	4.59768	0.445569	0	9.70705	10.4504	5.54144
ENSMUSG00000026065.8	Slc9a4	6.17242	10.2216	11.7193	15.1121	8.67643	16.5764	11.9665
ENSMUSG00000102676.1	Gm37435	0.161407	0.7763	1.75739	2.18699	0.996793	2.78995	2.48824
ENSMUSG00000026062.12	Slc9a2	0	0	0	0.0329593	0	0.0491425	0.0253374
ENSMUSG00000103679.1	Gm37623	0	0	0	0	0	0	0
ENSMUSG00000103270.1	Gm37915	3.39928	5.75509	4.18871	4.48234	4.16785	4.38513	3.68999
ENSMUSG00000041945.12	Mfsd9	1.61599	4.74555	4.45595	3.97495	5.81573	6.50695	5.5245
ENSMUSG00000079588.3	Tmem182	0	0.493566	1.80738	0.762772	6.84783	4.80192	5.27743
ENSMUSG00000094136.2	Gm5973	0	0	0	0	0	0	0
ENSMUSG00000104072.1	4930448I06Rik	0	0	0	0	0	0	0
ENSMUSG00000100185.1	Gm28634	0	0	0	0	0	0	0
ENSMUSG00000100832.1	Gm29260	0	0	0	0	0	0	0
ENSMUSG00000100178.1	Gm5267	0	0.183257	0.204237	0	0	0	0
ENSMUSG00000101877.1	Gm8176	0	0	0	0	0	0	0
ENSMUSG00000053640.2	Gm9915	0	0	0	0	0	0	0
ENSMUSG00000101919.1	Gm29664	0	0	0	0	0	0	0
ENSMUSG00000101299.2	Gm28175	0	0	0	0	0	0.395861	0.204102
ENSMUSG00000100180.1	Gm28140	0	0	0.671684	0	0	0.540065	0.139226
ENSMUSG00000103106.1	Gm37047	0	0	0	0	0	0	0
ENSMUSG00000060424.14	Pantr1	0	0	0.718128	1.13596	0	0.269457	0.317554
ENSMUSG00000104199.1	4930420N18Rik	0	0	0	0	0	0	0
ENSMUSG00000045515.4	Pou3f3	1.61472	0	2.31837	2.67902	1.81925	1.84188	1.28147
ENSMUSG00000093436.6	Gm20646	0	0	3.11664	12.9077	0.97495	7.61801	10.0262
ENSMUSG00000097063.3	Pantr2	0	0	0	0	0	0	0
ENSMUSG00000099784.1	Dalir	0	0	2.45884	3.71271	0	1.26529	0.489281
ENSMUSG00000060679.14	Mrps9	35.7724	19.9379	33.7381	42.6984	32.5209	34.0353	36.724
ENSMUSG00000077448.1	Gm23126	0	0	0	0	0	0	0
ENSMUSG00000041907.9	Gpr45	0	0	0	0.604251	0	0	0.122241
ENSMUSG00000089088.1	Gm24001	0	0	0	0	0	0	0
ENSMUSG00000070939.9	Tgfbrap1	10.614	12.2526	22.9923	13.0703	25.0572	24.8447	24.0872
ENSMUSG00000100269.1	Gm28782	2.46211	0	0	0	0	1.03627	0
ENSMUSG00000041878.3	8430432A02Rik	0	0	0	0.737781	0	0.137505	0.496273
ENSMUSG00000010290.7	AI597479	23.1394	20.6013	41.661	28.2909	30.0642	46.6481	42.5761
ENSMUSG00000008136.14	Fhl2	10.6123	14.9407	0	0	0	0.814154	0
ENSMUSG00000094497.1	Gm8210	98.3966	126.48	18.5589	21.4461	14.8103	61.643	70.7094
ENSMUSG00000099576.1	Gm29040	1.28701	0	0	0	0	0	0
ENSMUSG00000099694.1	Gm29610	0	0	0	0	0	0	0
ENSMUSG00000101923.1	Gm29041	0	0	0	0	0	0	0
ENSMUSG00000066877.11	Nck2	58.6306	62.115	21.5104	27.8499	27.2967	21.7637	26.8513
ENSMUSG00000103422.1	Gm37536	0	0.538147	0.0856795	0	0	0	0
ENSMUSG00000103945.1	Gm38228	4.53292	3.40648	1.98077	0	0	0.530876	0.54743
ENSMUSG00000026051.8	Ecrg4	0	0	0	0	0	0	0
ENSMUSG00000100764.1	Gm29155	6.12034	0	0	0.502593	0.520622	0	0
ENSMUSG00000100635.1	Gm29157	6.66219	0	0	0	0	0	0
ENSMUSG00000100480.1	Gm29156	15.3204	0	0	0	0	0.687798	0
ENSMUSG00000057363.12	Uxs1	18.8484	18.0908	86.8869	81.7196	70.5698	81.1061	77.2819
ENSMUSG00000090243.1	Gm16103	2.98861	0.748645	0.166871	1.61977	0	0	0
ENSMUSG00000100701.1	Gm19587	8.88394	1.75691	96.532	128.398	125.785	1.88924	0.974074
ENSMUSG00000101395.1	Gm8241	0	0	0	0	0	0	0
ENSMUSG00000088848.1	Gm26352	0	0	0	0	0	0	0
ENSMUSG00000095757.1	Gm24180	0	0	0	0	0	0	0
ENSMUSG00000041763.14	Tpp2	27.3085	29.6053	20.7964	16.057	18.857	14.6779	13.169
ENSMUSG00000047343.4	Mettl21c	0	0	0	0	0	0	0
ENSMUSG00000090106.1	Gm15838	0	0	0	0	1.32469	0	0
ENSMUSG00000091844.2	Gm8251	0.139904	0.00955797	0	0	0	0	0
ENSMUSG00000026049.11	Tex30	32.4159	42.7552	67.6519	51.0333	69.3298	86.4711	69.0003
ENSMUSG00000101104.6	Gm29247	29.5918	37.2525	30.9407	24.8576	24.162	66.5099	64.2646
ENSMUSG00000026047.13	Poglut2	6.57186	3.14284	10.3745	16.9817	5.92572	8.44885	8.15915
ENSMUSG00000041684.11	Bivm	14.1773	12.6121	6.3937	7.1147	6.40616	10.3632	9.38216
ENSMUSG00000026048.16	Ercc5	15.0794	16.2961	22.8933	20.9226	22.405	25.3721	26.4349
ENSMUSG00000046828.3	Mettl21e	0	0	0	0	0	0	0
ENSMUSG00000089703.1	Gm15833	0	0	0	0	0	0	0
ENSMUSG00000100966.1	Gm5700	0	0	0	0	0	0	0
ENSMUSG00000100769.1	Gm28893	0	0	0	0	0	0	0
ENSMUSG00000101567.1	Txn-ps1	0	0	0	3.72472	0	0	0.859013
ENSMUSG00000056870.9	Gulp1	1.15276	4.5863	0.39755	1.28631	0.8883	1.46125	0.612144
ENSMUSG00000102319.1	Gm37626	2.23387	2.26631	0	0	0	0	0
ENSMUSG00000089877.1	Gm16102	0	0	0	0	0	0	0
ENSMUSG00000101701.1	4930521E06Rik	0	0	0	0.254351	0	1.13772	1.56426
ENSMUSG00000103071.1	Gm38110	7.06488	6.05008	52.7033	41.2587	46.2746	44.0355	51.6072
ENSMUSG00000100434.1	Gm3489	0	2.17618	0	0	0	0.650021	0
ENSMUSG00000100013.1	Gm19480	0	0	0	0	0	0	0
ENSMUSG00000101251.1	Gm3496	0	0	0	0	0	0	0
ENSMUSG00000101937.1	Gm5268	0	0	0	0	0	0	0.376504
ENSMUSG00000026043.18	Col3a1	0	0	0	0	0	0	0
ENSMUSG00000105211.1	Gm47302	0	0	0	0	0	0	0
ENSMUSG00000026042.16	Col5a2	0	0	0	0	0	0	0
ENSMUSG00000104476.1	Gm38211	0	0	0	0	0	0	0
ENSMUSG00000100218.1	Gm8296	0	0	0	0	0	0	0
ENSMUSG00000100361.1	Gm7063	0	0	0	0	0	0	0
ENSMUSG00000100894.1	Gm8304	0	0	0	0	0	0	0
ENSMUSG00000095121.1	Gm23216	0	0	0	0	0	0	0
ENSMUSG00000065255.1	Gm23974	0	0	0	0	0	0	0
ENSMUSG00000100843.1	Gm8307	0	0	0	0	0	0	0
ENSMUSG00000087764.1	Gm23984	0	0	0	0	0	0	0
ENSMUSG00000025995.16	Wdr75	15.0817	12.7799	56.2317	61.1172	66.9106	69.3427	66.2143
ENSMUSG00000099850.1	Gm28906	0	0	0	0	0	0	0
ENSMUSG00000084817.3	Gm5526	1.8073	17.43	3.02734	1.08836	1.1274	1.21706	0
ENSMUSG00000098549.1	Gm5269	0	0	0.28495	0	0	0	0
ENSMUSG00000099381.1	Gm18303	0	0	0	0	0	0	0
ENSMUSG00000025993.10	Slc40a1	1.27414	0	0.758854	0.179035	0	0.190673	0.117971
ENSMUSG00000099946.1	Gm9496	0	0	0	0	0	0.214373	0
ENSMUSG00000070896.2	Rpl23a-ps1	0	0	0	0	1.53836	0	0
ENSMUSG00000090682.4	Gm3852	0	0	0	0	0	0	0
ENSMUSG00000044457.8	Stk-ps2	0	0	0	0	0	0	0
ENSMUSG00000099432.1	Gm18849	0	0	0.381121	0	0	0	0
ENSMUSG00000041144.12	Dnah7b	4.89663	3.95771	4.41615	6.33523	4.49829	6.63787	6.77109
ENSMUSG00000096047.1	n-R5s211	0	0	0	0	0	0	0
ENSMUSG00000101262.1	Gm8326	1.04385	0	1.25674	6.01105	1.22092	0.263603	0
ENSMUSG00000101337.6	Dnah7c	1.89054	3.6924	6.88395	14.4929	5.59077	25.8573	22.3998
ENSMUSG00000025986.6	Slc39a10	19.6714	21.7111	61.3845	50.2674	40.4124	50.1725	46.9465
ENSMUSG00000100213.1	Gm28151	1.33979	0.402741	2.69309	0	0	0.541343	0
ENSMUSG00000103129.1	Gm37393	1.05356	0.395873	0	0	0	0	0
ENSMUSG00000100160.1	Gm28527	0	0	0	0	0	0	0
ENSMUSG00000101921.1	Gm28825	0	0	0	0	0	0	0
ENSMUSG00000101447.1	Gm28826	0	0	0	0	0	0	0
ENSMUSG00000081185.1	Gm4852	0	0.525387	13.7601	29.997	6.21462	2.58939	2.30602
ENSMUSG00000103246.1	Gm38090	0	0	0	0	0	0	0
ENSMUSG00000098876.1	Mir6350	0	0	0	0	0	0	0
ENSMUSG00000100530.1	Gm18117	0	0	0	0	0	0	0.238486
ENSMUSG00000104067.1	Gm37196	0	0	0	0	0	0.757641	0
ENSMUSG00000100033.1	Gm8337	1.4464	1.77867	1.59685	3.32573	1.96859	0.531287	0.182618
ENSMUSG00000094968.1	Gm22419	0	0	0	0	0	0	0
ENSMUSG00000088017.1	Gm23829	0	0	0	0	0	0	0
ENSMUSG00000101996.1	Gm19206	0	0	0	0	0	0	0
ENSMUSG00000096973.1	Gm5974	0	0	0	0	0	0	0
ENSMUSG00000064943.1	Gm23240	0	0	1.76387	0	1.97062	0	0
ENSMUSG00000100866.1	Gm28830	0	0	0	0	0	0	0
ENSMUSG00000101721.1	Gm8354	0	0	0	0	0	0	0
ENSMUSG00000099376.1	Gm19124	0	0	0	0	0	0	0
ENSMUSG00000097883.1	Gm8357	0	0	0	0	0	0	0
ENSMUSG00000092790.1	Gm22693	0	0	0	0	0	0	0
ENSMUSG00000099698.1	Gm28740	0	0	0	0	0	0	0
ENSMUSG00000099454.1	Gm8367	0	0	0.240618	0	0	0	0
ENSMUSG00000051616.14	C230029F24Rik	0	0	0	0	0	0	0
ENSMUSG00000099627.1	Gm6757	0	0	0	0	0	0	0
ENSMUSG00000099577.1	Gm3605	0	0	0	0	0	0	0
ENSMUSG00000099882.1	Gm28388	0	0	0	0	0	0	0
ENSMUSG00000101760.1	Gm8384	0	0	0	0	0	0	0
ENSMUSG00000099608.1	4933411E06Rik	0	0	0	0	0	0	0
ENSMUSG00000099864.1	Gm8391	0	0	0	0	0	0	0
ENSMUSG00000098249.1	Gm27330	0	0	0	0	0	0	0
ENSMUSG00000100451.1	Gm29665	0	0	0	0	0	0	0.335145
ENSMUSG00000099941.1	Gm20118	0	0	0	0	0	0	0
ENSMUSG00000084531.1	Gm25843	0	0	0	0	0	0	0
ENSMUSG00000100816.1	Gm28321	0	0	0	0	0	0	0
ENSMUSG00000026109.14	Tmeff2	0.34195	1.0279	0.636433	1.54442	1.13765	1.1002	1.74134
ENSMUSG00000100671.1	Gm28322	0	0	0	0	0	0	0
ENSMUSG00000092906.1	Gm25736	0	0	6.33944	0	0	0	0
ENSMUSG00000101242.1	Gm28319	0	0	0	0	0	0	0
ENSMUSG00000099924.1	Gm28320	0	0	0	0	0	0.226492	0
ENSMUSG00000099625.1	Gm29325	0	0	0	0	0	0	0
ENSMUSG00000101799.1	9330175M20Rik	0	0	1.3381	0	1.40152	0	0
ENSMUSG00000045954.7	Cavin2	0.417068	0.626853	3.8424	0	1.17076	3.20181	1.33224
ENSMUSG00000099741.1	Gm5253	0	0	0	0	0.930517	0	0
ENSMUSG00000101702.1	1700072G22Rik	0	0	0	0	0	1.2526	0.645827
ENSMUSG00000026107.11	Nabp1	25.189	35.7632	21.3144	19.9092	11.5884	10.9853	11.2654
ENSMUSG00000099413.1	Gm17767	4.48304	7.26741	0	1.44627	0	1.5526	1.08958
ENSMUSG00000103424.1	Gm37535	0	0	0	0	0	0	0.0374116
ENSMUSG00000101741.1	Gm28055	0	0	0	0	0	0	0
ENSMUSG00000018417.14	Myo1b	41.2515	47.1128	33.9167	20.2203	51.2374	16.6247	15.0361
ENSMUSG00000101724.1	Gm29453	11.1575	1.94648	2.50306	1.4398	18.6431	0	0.138356
ENSMUSG00000100313.1	Gm28323	0.509861	0	0	0	0	0	0
ENSMUSG00000100696.1	Gm8419	0	0	11.9147	0.558708	0	0	1.28852
ENSMUSG00000099135.1	Gm27607	0	32.9637	0	0	0	0	1.45047
ENSMUSG00000072324.4	Gm8420	4.68748	8.96672	3.21212	16.552	8.77223	5.45235	2.95914
ENSMUSG00000062939.11	Stat4	2.10602	0.247293	23.0405	29.3085	36.0562	20.8967	25.3416
ENSMUSG00000101628.1	Gm28177	15.4037	22.6638	21.9652	17.1077	25.8225	15.1102	17.4602
ENSMUSG00000078291.1	Gm3940	0.589881	0	0.657081	0.532842	0.827934	0.397235	0
ENSMUSG00000109599.1	Gm31812	0	0	1.45933	3.14787	13.145	1.32004	1.73932
ENSMUSG00000026104.14	Stat1	9.88111	18.0048	9.17694	12.7486	10.7896	5.56722	6.03969
ENSMUSG00000099569.1	Gm18301	0	0	0	0	0	0	0
ENSMUSG00000026103.14	Gls	16.4335	10.7345	8.32052	5.54946	5.7802	6.74706	6.73416
ENSMUSG00000099648.1	Gm5975	0	0	0	0	0	0	0
ENSMUSG00000065192.1	Gm23460	0	0	0	0	0	0	0
ENSMUSG00000002881.14	Nab1	40.4618	64.9711	80.582	72.9302	53.0976	52.7583	62.1938
ENSMUSG00000097833.1	Gm5976	1.27926	0	0	0	0	0	0
ENSMUSG00000101501.1	Rps27a-ps1	0	0	0	0	0	0	0
ENSMUSG00000100120.1	Gm553	0	0	0.304462	0	0	0	0
ENSMUSG00000099878.1	Gm28178	0	0	0	0	0	0	0
ENSMUSG00000100007.1	Gm5527	2.38158	5.66755	6.3164	5.37822	12.8136	4.27678	5.09922
ENSMUSG00000043015.15	Nemp2	9.18075	2.97618	2.29168	0.0650432	0.640076	1.43045	1.30005
ENSMUSG00000103630.1	Gm37242	2.4444	0	0	0	0	0	0.0848713
ENSMUSG00000041439.15	Mfsd6	17.0588	17.8219	13.4835	12.1652	11.7904	12.6656	12.6843
ENSMUSG00000100302.1	Gm29670	0.409199	0	0	0	0	0	0
ENSMUSG00000100230.1	Gm28650	0	0	0	0	0	0	0
ENSMUSG00000026102.9	Inpp1	0.867838	1.27471	1.94926	2.10233	0.221466	2.84238	2.49273
ENSMUSG00000041426.12	Hibch	3.4908	3.95081	0.598823	2.58339	0.708369	2.01089	1.0514
ENSMUSG00000089802.1	Gm16107	0	0	0	0	0	0	0
ENSMUSG00000043629.12	1700019D03Rik	0	0.486498	0.739357	0	0.165204	0.43595	0.817352
ENSMUSG00000026100.6	Mstn	0	0	0	0	0	0	0
ENSMUSG00000089334.1	Gm24349	0	0	0	0	0	0	0
ENSMUSG00000060715.9	1700019A02Rik	3.27965	0	0.549364	0	0	0.441713	0.227744
ENSMUSG00000026098.13	Pms1	10.204	8.04914	36.6042	32.5504	24.5179	31.8849	30.0324
ENSMUSG00000100763.1	Gm28777	2.85789	5.01131	19.7471	4.94796	15.8221	16.3587	16.8688
ENSMUSG00000026097.9	Ormdl1	17.6341	8.21136	12.6249	11.2871	15.0578	19.4398	15.5321
ENSMUSG00000100679.1	Gm28778	12.011	29.1524	14.1841	13.6353	23.237	42.6653	49.2548
ENSMUSG00000026096.14	Osgepl1	4.35286	4.79771	8.54718	12.2078	8.66967	10.7947	9.78285
ENSMUSG00000099913.1	Gm28551	17.4917	15.4611	29.6951	46.3863	37.1859	43.0926	42.5586
ENSMUSG00000101838.6	Gm18800	0	0	0	0	0	0.173037	0.0442727
ENSMUSG00000026095.15	Asnsd1	14.6389	13.688	23.5424	41.3438	32.3401	36.975	38.2117
ENSMUSG00000117809.1	Gm50478	54.9326	66.8156	106.472	135.55	115.248	68.4478	82.7745
ENSMUSG00000100267.1	Gm28779	0	0	0	0	0	0	0
ENSMUSG00000099450.1	Gm6799	0	0	0	0	0	0	0
ENSMUSG00000100069.1	Gm6801	0	0	0	0	0	0.506211	0
ENSMUSG00000096141.2	Dnah7a	0.419159	0.779994	4.86469	5.72449	4.51042	10.5179	8.51033
ENSMUSG00000092657.1	Gm25240	0	0	0	0	0	0	0
ENSMUSG00000026094.14	Stk17b	6.53659	2.73313	4.85718	4.08433	2.11542	1.45625	1.60404
ENSMUSG00000102405.1	Gm37863	0	0	0	0	0	0	0
ENSMUSG00000042807.15	Hecw2	0.15746	0.354992	1.6155	2.15129	2.55996	1.21941	1.32577
ENSMUSG00000098443.1	Mir7681	0	0	0	0	0	0	0
ENSMUSG00000087949.1	Gm24251	0	0	0	0	0	3.01063	0
ENSMUSG00000102868.1	Gm37633	0	0	0	0	0	0	0
ENSMUSG00000094013.1	Gm25829	2.38158	3.5795	1.99465	0	2.22846	4.81137	1.6538
ENSMUSG00000025983.11	Ccdc150	25.6301	5.14897	9.47907	13.2951	11.6349	4.54562	5.88564
ENSMUSG00000041303.7	Gtf3c3	26.4401	27.5298	24.7013	14.489	14.8151	23.1014	24.8997
ENSMUSG00000109809.1	Gm34066	8.95761	3.48188	9.44256	12.5557	2.89024	4.99216	3.43189
ENSMUSG00000073678.4	Pgap1	3.20626	2.54785	5.12658	6.08346	4.938	5.18608	4.33576
ENSMUSG00000104136.1	Gm36955	0	0	0	0	0	0.206629	0
ENSMUSG00000101130.1	Gm19637	0	0	0	3.37927	0.411822	0	0
ENSMUSG00000052331.14	Ankrd44	25.0874	23.8045	97.4766	88.9329	84.3347	110.615	108.215
ENSMUSG00000101674.6	4930444A19Rik	8.746	7.32684	19.2934	28.1043	33.3161	26.3266	33.6855
ENSMUSG00000102503.1	Gm37370	2.53021	7.06254	1.96777	1.46928	3.3822	1.33877	1.12951
ENSMUSG00000089245.1	Gm24053	0	31.0053	0	0	0	1.63434	0
ENSMUSG00000102642.1	A130048G24Rik	12.2318	0.835651	0.776101	2.51114	1.90756	2.37128	0.707827
ENSMUSG00000025982.13	Sf3b1	88.6185	90.7662	103.495	85.9206	105.549	94.6548	92.7894
ENSMUSG00000103030.1	E330011M16Rik	0.497157	3.94963	12.0157	1.66803	10.2343	11.1438	11.0968
ENSMUSG00000025981.13	Coq10b	5.7542	8.17028	19.8548	9.91652	13.2001	20.857	21.5257
ENSMUSG00000101122.1	Gm17971	3.79398	0	0.132399	0	0	0.21291	0
ENSMUSG00000025980.14	Hspd1	186.54	172.331	218.759	187.496	201.848	192.899	215.268
ENSMUSG00000073676.4	Hspe1	136.923	165.194	245.5	187.477	254.056	244.02	237.823
ENSMUSG00000100736.1	Gm5147	2.2466	7.71802	0.806402	0.289909	1.20123	0	0
ENSMUSG00000089670.1	Gm16581	1.54286	0	27.8899	16.3756	15.3991	1.21215	4.82122
ENSMUSG00000025979.13	Mob4	26.1915	34.8296	53.7636	37.8826	38.0137	56.1297	58.9917
ENSMUSG00000061863.6	Gm6822	0	0	0.695204	0	0	0	0
ENSMUSG00000025978.14	Rftn2	0.130214	0	1.45412	0.352868	1.46211	1.76838	1.41662
ENSMUSG00000097649.2	Gm10561	0	0	0	0	0	0.13248	0
ENSMUSG00000046994.9	Mars2	2.73015	4.57818	3.13698	3.2916	2.91353	3.55549	4.12074
ENSMUSG00000025977.15	Boll	3.77094	2.61587	2.61167	3.76659	3.32493	3.95562	2.16538
ENSMUSG00000100215.1	Gm8292	104.892	92.1248	168.425	134.857	144.211	5.20017	1.78744
ENSMUSG00000101945.1	Gm29138	0	0	0	0	0	0	0
ENSMUSG00000101085.1	Gm8531	0	0	0	0	0	0	0.04954
ENSMUSG00000038349.10	Plcl1	1.79108	2.34833	9.35163	8.20993	5.49133	8.34034	6.88033
ENSMUSG00000102145.1	Gm38056	0.12673	0.876185	1.42229	1.96898	1.3044	3.14058	4.54378
ENSMUSG00000100309.1	Gm6644	0.669897	4.63152	7.51822	10.4081	6.8951	16.6012	24.0185
ENSMUSG00000102831.1	Gm37382	0	0	0	0	0	0	0
ENSMUSG00000099950.1	9130227L01Rik	0	2.20494	0.182028	3.14115	0.508412	2.1222	1.50923
ENSMUSG00000102491.1	Gm36986	0	0	0	0	0	0	0
ENSMUSG00000100372.1	1700003I22Rik	0	0	0	0	0	0	0
ENSMUSG00000100944.1	Gm28900	0	0	0	0	0	1.10004	1.13434
ENSMUSG00000101332.1	Gm28240	0	0	0	0	0	0	0
ENSMUSG00000045336.5	Hsfy2	0	0	0	2.48047	0	0	0
ENSMUSG00000038331.15	Satb2	6.08165	11.835	23.6443	19.804	14.2266	12.7415	15.6545
ENSMUSG00000087022.4	9130024F11Rik	0.70553	0.0165689	4.76418	0.199159	1.03152	0.890841	1.39324
ENSMUSG00000104310.1	Gm4081	0	0	0	0	0.129731	0	0
ENSMUSG00000094128.1	Gm23943	0	0	0	0	0	0	0
ENSMUSG00000099945.1	1700126A01Rik	0	0	0	0	0	0	0
ENSMUSG00000101429.1	BC055402	0	0	0	0	0	0	0
ENSMUSG00000101129.1	Gm5254	0	0	0	0	0	0	0
ENSMUSG00000097519.2	4930558J18Rik	0	9.89248	6.24058	3.36532	0.116201	4.0978	3.53569
ENSMUSG00000038323.3	1700066M21Rik	7.16829	11.7211	13.4588	15.1561	35.822	26.5233	20.1846
ENSMUSG00000048495.16	Tyw5	7.26008	6.34253	8.13275	12.5423	6.75085	8.92251	9.79942
ENSMUSG00000025971.6	Maip1	3.84928	1.6773	1.05657	0.379848	1.67983	1.72085	1.47127
ENSMUSG00000077776.1	Gm22371	0	0	0	0	0	0	0
ENSMUSG00000088353.1	Gm24014	0	0	0	0	0	0	0
ENSMUSG00000101826.1	Gm8581	0	0	0	0	0	0	0
ENSMUSG00000102685.1	Gm37373	0	0	0	0	0	0	0
ENSMUSG00000101151.1	Gm17929	0	0	0	0	0	0	0
ENSMUSG00000038305.15	Spats2l	0.126765	1.28606	0.132712	0.801549	0.415151	0.597557	0.528163
ENSMUSG00000091283.1	Gm17234	0	0	0	0	0	0	0
ENSMUSG00000054770.16	Kctd18	5.41165	5.82349	11.7301	9.1557	11.6346	8.6025	9.0845
ENSMUSG00000026039.9	Sgo2a	9.25559	10.3992	28.5403	22.7987	28.5848	16.2331	18.6882
ENSMUSG00000063558.4	Aox1	0	0	0	0	0	0	0
ENSMUSG00000064294.12	Aox3	0	0.0544585	0	0	0	0.219601	0.0251609
ENSMUSG00000089275.1	Gm24548	0	0	0	0	0	0	0
ENSMUSG00000038242.12	Aox4	0.393628	0.796414	0.836872	0.765834	0.198326	0.78503	0.97772
ENSMUSG00000089822.1	Gm15759	0	0	0	0	0	0.20742	0.308949
ENSMUSG00000079554.2	Aox2	0	0	0	0	0	0.178415	0.0459946
ENSMUSG00000103839.1	Gm37607	2.42879	5.11065	0	0	0.818149	0.19627	0.20239
ENSMUSG00000051223.14	Bzw1	237.453	227.473	124.733	95.6024	98.0563	90.8663	80.405
ENSMUSG00000026034.17	Clk1	29.9264	31.0381	63.199	66.6899	54.8611	42.416	49.8534
ENSMUSG00000026035.15	Ppil3	9.4425	12.9424	24.1232	18.2659	12.6419	13.7772	12.248
ENSMUSG00000026036.17	Nif3l1	24.6031	21.5975	21.7744	23.7512	13.0695	19.0108	20.504
ENSMUSG00000026037.14	Orc2	60.4863	42.4267	68.2836	63.7686	54.341	64.7359	62.4189
ENSMUSG00000094245.1	Gm23966	0	0	0	0	0	0	0
ENSMUSG00000085054.2	Gm15834	2.9535	0.394125	2.42742	0.47374	1.05895	2.17481	1.47592
ENSMUSG00000038174.14	Fam126b	16.3699	13.9242	31.1518	27.9968	27.4169	27.1781	27.2982
ENSMUSG00000026032.8	Ndufb3	44.4197	13.3023	21.2589	35.5992	46.2515	56.0024	58.2125
ENSMUSG00000100202.1	Gm29389	0	0	0	0	0	0	0
ENSMUSG00000099490.1	Gm18802	0	0	0	0	0	0	0
ENSMUSG00000059647.5	Cbx3-ps7	1.38494	14.5709	1.93322	7.92313	13.3909	2.02072	4.48803
ENSMUSG00000047528.13	Flacc1	0	0	0	0	0	0.101063	0.104215
ENSMUSG00000102059.1	Gm20257	0	0	0	0	0	0	0
ENSMUSG00000101046.1	Gm28803	0	0	0	0	0	0	0
ENSMUSG00000026031.15	Cflar	5.65213	7.36901	4.30427	2.41653	1.93858	2.41107	2.56307
ENSMUSG00000100236.1	Gm3841	0	0	0	0	0	0	0
ENSMUSG00000026029.14	Casp8	2.64254	0	13.8695	10.5824	12.528	19.1596	15.0471
ENSMUSG00000102719.1	Gm37760	0	0	0	0	0	0	0
ENSMUSG00000099719.1	Gm28802	0	4.05728	4.52177	2.43843	2.02072	42.7196	32.617
ENSMUSG00000026028.12	Trak2	22.1825	27.4503	12.3606	10.5546	13.3217	14.938	10.5605
ENSMUSG00000026027.13	Stradb	15.0312	11.7974	27.1932	11.0399	23.2004	42.3575	37.6789
ENSMUSG00000072295.7	C2cd6	0.268205	0	0	0	0.878366	0.0451534	0.0232807
ENSMUSG00000047383.8	AC169382.1	0	0	0	0	0	0	0
ENSMUSG00000099752.1	Gm29018	0	0	0	0	0	0.143844	0.148329
ENSMUSG00000077616.1	Gm25502	0	0	0	0	0	0	0
ENSMUSG00000038079.14	Tmem237	21.0668	18.477	1.69742	10.4061	8.58362	10.4874	8.296
ENSMUSG00000097573.2	G730003C15Rik	4.35935	0.456158	0	0	0.826141	0.185801	0.421508
ENSMUSG00000079550.9	Mpp4	4.16717	0.93542	2.19078	0.293316	3.39285	1.62786	1.19007
ENSMUSG00000101586.1	Gm29017	3.95886	4.34819	2.34648	0.550162	0.284949	3.24016	4.39854
ENSMUSG00000099563.1	Gm19125	0	0	0	0	0	0	0
ENSMUSG00000026024.14	Als2	26.9964	17.9686	15.407	15.7078	12.4546	18.6496	17.8056
ENSMUSG00000026023.16	Cdk15	4.47246	11.3817	10.3862	12.6709	14.1716	10.3018	12.8465
ENSMUSG00000099922.1	Gm29016	0	16.2579	41.7164	52.2638	47.077	24.7329	34.0637
ENSMUSG00000104502.1	Gm37737	0	0	0	0	0	0	0
ENSMUSG00000041075.8	Fzd7	5.06059	1.90151	2.54305	1.72692	1.68364	3.52147	3.70938
ENSMUSG00000097819.1	Gm26813	0	0.0533882	0.535503	0	0.0664748	0	0.0986656
ENSMUSG00000047361.16	Gm973	2.09105	3.03807	2.37401	0.923437	1.65224	0.90747	1.71019
ENSMUSG00000099811.6	Gm28411	0	0	0	0	0	0.24727	0
ENSMUSG00000101409.1	1700122D07Rik	0	0	0	0	0	0	0
ENSMUSG00000026021.15	Sumo1	203.028	140.399	196.876	189.883	132.546	146.683	124.279
ENSMUSG00000089276.1	Gm24545	0	0	0	0	0	0	0
ENSMUSG00000103821.1	D430013B06Rik	1.22514	3.06897	0	0	0	0.275009	0
ENSMUSG00000101400.1	Gm29596	1.98568	0	0	0	0.619338	0	0
ENSMUSG00000026020.9	Nop58	35.1284	35.0858	43.249	39.4773	39.3419	27.4764	28.6621
ENSMUSG00000077345.1	Snord70	17.5744	6.60357	0	2.64584	2.74075	1.97248	8.13594
ENSMUSG00000077358.1	Gm26293	6.06735	2.2798	0	0	0	1.02146	1.05331
ENSMUSG00000089512.3	Gm26287	0	9.45696	0	0	0	0	0
ENSMUSG00000089093.3	Snord11	0	11.399	0	0	2.83863	0	0
ENSMUSG00000067336.6	Bmpr2	25.5636	23.1406	27.2852	23.2453	29.5421	22.7068	22.8047
ENSMUSG00000104052.1	Gm38125	2.96485	0	0	0	0	0.0499144	0.0514708
ENSMUSG00000103131.1	Gm37977	0	0	0	0	0	0	0
ENSMUSG00000041040.12	Fam117b	41.8772	44.9468	101.678	98.6902	95.4925	83.4371	96.8286
ENSMUSG00000103696.1	Gm37531	1.31767	0.671942	0.0394142	0.0425093	0	0.263984	0.163395
ENSMUSG00000100901.1	Gm18829	0	2.59746	0	0	0	0.105799	0
ENSMUSG00000026018.12	Ica1l	52.1933	55.3844	53.6558	53.7864	71.8763	77.8995	77.2616
ENSMUSG00000026019.15	Wdr12	7.78725	6.06307	6.64706	7.10164	6.49875	6.36972	5.71353
ENSMUSG00000026017.13	Carf	8.43769	5.99229	4.56706	3.29698	2.5471	2.99429	2.86885
ENSMUSG00000082609.1	Gm15464	0	0	1.98077	2.67039	1.10647	0.398157	0.821145
ENSMUSG00000073664.11	Nbeal1	20.106	12.45	14.6332	12.7959	11.6452	10.9301	10.963
ENSMUSG00000100516.1	Gm29332	0	0	0	0	0	0	0
ENSMUSG00000049439.13	Cyp20a1	24.3012	25.0479	24.4611	28.5973	26.2853	18.9922	26.3964
ENSMUSG00000103822.1	6030460B20Rik	1.20429	0	0	0	0	0	0
ENSMUSG00000026782.15	Abi2	45.1014	44.788	65.7796	82.4774	70.6152	48.6916	54.4562
ENSMUSG00000026014.15	Raph1	8.031	7.3339	11.2347	7.25443	7.23548	6.51746	6.91494
ENSMUSG00000081562.1	Gm11575	0	0	0	8.07676	0	0	0
ENSMUSG00000084400.1	Gm11576	0	0	0	0	0	0	0
ENSMUSG00000082160.1	Gm11578	0	0	0	0	0	0	0
ENSMUSG00000103215.1	Gm38388	0	0	0	0	0	0.240008	0
ENSMUSG00000088973.1	Gm23762	0	0	0	0	0	0	0
ENSMUSG00000084151.1	Gm11577	0	0	0	0	0	0	0
ENSMUSG00000101188.1	Eif4a-ps4	104.819	155.341	164.714	176.799	144.868	224.088	218.653
ENSMUSG00000026012.2	Cd28	0.1665	0	0	0	0.116847	0	0
ENSMUSG00000086795.1	Gm11579	0	0	0	0	0	0	0
ENSMUSG00000085965.1	2310016D23Rik	0	0	0	0	0	0	0
ENSMUSG00000104069.1	Gm37198	0	0	0	0	0	0	0
ENSMUSG00000083118.1	Gm11609	0	0	0	0	0	0	0
ENSMUSG00000083355.1	Gm11581	0	0	0	0	0	0	0
ENSMUSG00000102549.1	Gm38137	0	0	0	0	0	0	0
ENSMUSG00000026011.13	Ctla4	0	0	0	0	2.14908	0.441903	0
ENSMUSG00000081382.1	Rpl18-ps1	3.64041	3.83007	0.813058	26.3072	3.40636	1.96121	1.17971
ENSMUSG00000080800.1	Gm11582	0	0	0	0	0	0	0
ENSMUSG00000026009.14	Icos	0	0	0	0	0	0	0
ENSMUSG00000102561.1	Gm37039	0	0	0	0	0	0	0
ENSMUSG00000082804.3	Rpl17-ps1	0	0	4.25309	0.834014	0.431966	0	0
ENSMUSG00000082661.1	Gm11590	0	0	0	0	0	0	0
ENSMUSG00000080785.1	Gm11591	0	0	0	0	0	0	0
ENSMUSG00000100893.1	Gm28083	0	0	0	0	0	0	0
ENSMUSG00000085248.2	Gm11587	5.91567	17.2695	29.918	8.22099	16.8189	16.8541	16.2737
ENSMUSG00000085447.1	9530026F06Rik	0	0	0	0	0	0	0
ENSMUSG00000086408.1	Gm11588	0	0	3.56794	0	5.0733	3.39038	4.03397
ENSMUSG00000089546.1	Gm25839	0	0	18.649	0	0	0	15.4622
ENSMUSG00000100965.1	Gm28449	1.51084	0	18.9807	9.55325	2.35618	2.03485	0.349717
ENSMUSG00000102168.1	Gm36943	0	0	0	0	0	0	0
ENSMUSG00000100381.1	Gm28094	0	0	0	0	0	0	0
ENSMUSG00000086009.1	4930587A21Rik	0	0	0	0	0	0.201652	0
ENSMUSG00000052062.14	Pard3b	7.87561	7.46912	10.1659	8.8729	11.6748	6.51039	7.35918
ENSMUSG00000103656.1	Gm37205	3.35301	0.419964	0	0	0.261453	0	0.194032
ENSMUSG00000104402.1	Gm38012	0.168259	1.01157	0.634153	0	0.236162	0.0566542	0.0584208
ENSMUSG00000104081.1	Gm38278	0	0	0	0	0	0.125718	0
ENSMUSG00000085842.7	Pard3bos1	3.66059	1.06176	0.914383	0	3.24497	1.90288	2.40818
ENSMUSG00000103002.1	Gm38075	2.76988	1.45709	1.39192	13.511	7.77538	0.373056	0.192344
ENSMUSG00000100344.1	Gm29640	0	0	0	0	0	0	0.636535
ENSMUSG00000101509.1	Gm29641	0	0	0	0	0	0	0
ENSMUSG00000085019.2	Pard3bos2	10.2593	0.248706	0	0	0	3.56583	2.29814
ENSMUSG00000102359.1	Gm38351	0.101203	0	0	0	0	0	0.0702767
ENSMUSG00000085400.1	Pard3bos3	1.77375	0	0	0	0	0	0.205286
ENSMUSG00000100750.1	Gm29084	0	0.263779	0.293978	0.158532	0.164218	0	0.365613
ENSMUSG00000081950.1	Gm11600	0	0	0	0	0	0	0
ENSMUSG00000084333.1	Gm11599	0.290238	0	0.486168	0	0	0	0
ENSMUSG00000025969.15	Nrp2	0.817724	1.01881	2.48717	2.25484	2.49681	4.41984	2.89897
ENSMUSG00000100811.1	Gm29083	0	0	0	0	0	0	0
ENSMUSG00000103032.1	Gm37121	0	0	0	0	0	0	0
ENSMUSG00000100426.1	Gm4208	0	0	0	0	0	1.57617	0.81266
ENSMUSG00000040865.15	Ino80d	35.211	35.7859	39.1057	33.0798	29.2116	29.8297	31.644
ENSMUSG00000104991.1	Gm44468	0	0	0	0	0	0	0
ENSMUSG00000088953.1	Gm24942	0	0	0	0	0	0	0
ENSMUSG00000081617.1	Rps13-ps7	0	0	0	0	0	0	0
ENSMUSG00000081429.1	Rps27-ps1	0	0	0	0	0	0	0
ENSMUSG00000084799.7	Ino80dos	3.09688	5.95124	4.52052	0.879189	1.36609	2.4132	4.5468
ENSMUSG00000101599.1	Gm20342	1.2322	0.256126	0.0439152	0	2.1097	0.0529647	0.0728217
ENSMUSG00000025968.16	Ndufs1	30.4591	25.1162	17.051	20.7812	25.375	16.6703	17.5841
ENSMUSG00000077884.2	Gm24557	0	0	0	0	0	0	0
ENSMUSG00000025967.16	Eef1b2	369.629	304.084	206.052	215.324	271.923	160.626	151.483
ENSMUSG00000098850.1	Gm27390	0	0	0	0	0	0.975032	0.502718
ENSMUSG00000064612.2	Gm26457	13.6235	0	1.36813	0	0	0	1.13434
ENSMUSG00000105060.1	Gm26457	30.361	0	3.04897	0	0	0	2.52795
ENSMUSG00000064602.1	Snora41	15.4442	34.0934	4.85063	0	1.8064	1.30004	4.02174
ENSMUSG00000046856.13	Gpr1	3.11389	1.22759	11.4581	18.7212	9.1232	16.4318	15.8453
ENSMUSG00000094290.2	Gm27512	0	0	0	0	0	0	0
ENSMUSG00000086730.2	Platr12	0	0	0	0	0	0	0
ENSMUSG00000102536.1	1700039I01Rik	0	0	0	0	0	0	0
ENSMUSG00000087561.7	Gm11608	0.384265	0	0	0	0	0	0
ENSMUSG00000092705.1	Gm24513	2.45596	20.1217	0	0	0	6.83935	7.69377
ENSMUSG00000027520.16	Zdbf2	24.9681	13.0478	12.4088	5.12781	6.72446	5.78164	6.75173
ENSMUSG00000094214.1	Gm23448	4.90055	0	0	0	0	0	0
ENSMUSG00000083039.1	Gm11606	2.47807	0	0	0	0	0	0
ENSMUSG00000081643.1	Gm11605	0.394472	2.22334	0	0	4.24476	2.39079	2.46534
ENSMUSG00000025964.15	Adam23	1.20961	0	0.595934	0.514185	0.146473	0.555823	0.523745
ENSMUSG00000087823.1	Gm22281	0	0	0	0	0	0	0
ENSMUSG00000115378.1	Gm39653	0	0	0	0	0	0	0
ENSMUSG00000069085.5	Dytn	0	0	0	0	0	0.0279351	0
ENSMUSG00000083066.1	Gm12748	0	0	0	0	0	0	0
ENSMUSG00000025963.5	Mdh1b	0	0	0	0	0	0.399315	0
ENSMUSG00000025962.15	Fastkd2	4.33899	7.33667	12.6465	13.914	15.3469	13.9669	13.4985
ENSMUSG00000025961.1	4933402D24Rik	0	0	0	0	0	0	0.603948
ENSMUSG00000080817.1	Gm13751	0	0	0	0	0	0	0
ENSMUSG00000082373.2	Gm13754	0.766018	0	0.213855	0	0	0	0.177311
ENSMUSG00000044689.5	Gm13749	0	0	0	0	0	0	0
ENSMUSG00000025959.13	Klf7	12.5832	9.35025	13.6755	12.2723	17.4046	12.3746	15.5607
ENSMUSG00000098487.1	Mir6899	0	0	0	0	7.45141	0.884842	0
ENSMUSG00000086836.1	Gm13748	20.5616	4.30629	0.564624	13.7017	4.73105	7.64054	5.14953
ENSMUSG00000086721.2	Gm13750	0	0	2.29492	0	0.512785	0	0.190276
ENSMUSG00000101895.1	Gm28981	0	0	0	0	0	0	0
ENSMUSG00000093228.1	Gm25748	0	0	0	0	0	0	0
ENSMUSG00000099658.1	Gm28980	0	0	0	0	0	0	0
ENSMUSG00000025958.14	Creb1	13.4257	11.2321	7.0511	7.30329	5.10136	5.51955	4.27519
ENSMUSG00000025956.10	Mettl21a	2.62885	2.0393	3.40916	0.536211	4.44357	1.94163	2.76771
ENSMUSG00000101832.1	Gm28982	0	0	0	0	0	0	0
ENSMUSG00000100437.1	Gm29152	0	0	0	0	0	0.528017	1.08896
ENSMUSG00000087213.2	2810408I11Rik	5.3883	5.23546	44.673	51.6718	34.2746	40.8672	30.0849
ENSMUSG00000070871.10	Ccnyl1	30.9319	38.6221	130.582	122.321	104.734	104.175	113.849
ENSMUSG00000045005.9	Fzd5	23.585	28.5801	28.4416	27.5959	22.1721	25.1887	27.7143
ENSMUSG00000102140.1	Gm38058	3.32537	5.34877	6.37645	6.48194	8.35213	8.56457	9.7229
ENSMUSG00000051344.13	Plekhm3	5.27344	4.34876	4.5144	3.37241	1.89953	5.3504	4.66656
ENSMUSG00000097264.1	Rpl31-ps24	0	0	0	0	0	0	0
ENSMUSG00000084416.3	Rpl10a-ps1	17.5341	6.14919	25.1283	48.9237	29.5322	13.6445	14.3405
ENSMUSG00000077471.1	Gm24788	0	0	0	0	0	0	0
ENSMUSG00000025955.13	Akr1cl	1.51359	0	0.253537	1.14848	0.963071	3.91403	2.12314
ENSMUSG00000090042.1	Gm8550	0	0	0	0	0	0	0.677476
ENSMUSG00000070870.6	Cryge	0	0	0	0	0	0	0.489507
ENSMUSG00000067299.11	Crygd	0	0	0	0	0	0	0
ENSMUSG00000025952.15	Crygc	0	0	0	0	0	0	0
ENSMUSG00000073658.4	Crygb	0	0	0	0	0	0	0
ENSMUSG00000100774.1	Gm7329	8.49429	0	30.4897	37.2685	12.49	10.6232	12.2184
ENSMUSG00000044429.8	Cryga	0	0	0	0	0	0	0.121203
ENSMUSG00000100846.1	Gm28845	4.86712	0	0	0	0	13.6957	3.50051
ENSMUSG00000044816.10	D630023F18Rik	3.15311	6.10341	0.0800254	0.258929	0.447029	6.85264	1.99051
ENSMUSG00000025950.16	Idh1	49.5679	67.3821	114.455	86.1439	129.764	106.89	110.989
ENSMUSG00000025949.16	Pikfyve	38.1892	30.5233	33.529	29.7875	24.7617	28.2808	27.4863
ENSMUSG00000025946.13	Pth2r	0	0	0	0	0	0.0664623	0
ENSMUSG00000100503.1	Gm28927	0	0	0	0	0	0	0
ENSMUSG00000100504.1	Gm28926	0	0	0	0	0	0	0
ENSMUSG00000099383.1	Gm28925	0	0	0	0	0	0	0
ENSMUSG00000100340.1	Gm28923	0	0	8.61665	5.00408	8.88615	20.2516	13.1893
ENSMUSG00000100439.1	Gm28922	0	0	0	0	0	0	0
ENSMUSG00000099819.1	Gm28728	0	0	0	0	0	0	0
ENSMUSG00000082565.1	Gm5255	0	0	0	0	0	0.267298	0
ENSMUSG00000082774.1	Gm8805	0	0	1.36376	0.978114	0.251396	0	0
ENSMUSG00000025945.11	Crygf	0	0	0	0	0	0	0
ENSMUSG00000081623.1	Gm8809	0	0	0	0	0	0	0
ENSMUSG00000083242.1	Gm15659	0	0	1.25178	0.675037	0.699252	0	0
ENSMUSG00000083289.1	Gm8812	0	0	0	0	0	0	0
ENSMUSG00000015222.18	Map2	6.61229	5.80701	12.6194	11.8059	10.5993	9.34362	9.80703
ENSMUSG00000088850.1	Gm24729	0	0	0	0	0	0	0
ENSMUSG00000073656.4	Gm10558	8.28462	12.4518	3.59782	9.00795	4.37843	2.47955	4.36799
ENSMUSG00000065694.1	Gm25411	0	0	0	0	0	0	0
ENSMUSG00000055567.18	Unc80	1.57225	1.2612	3.15888	0.702132	1.40505	5.02028	3.98689
ENSMUSG00000103375.1	Gm37181	2.50845	0	0	0	0	0.198733	0.20493
ENSMUSG00000026005.15	Rpe	48.8701	56.0115	51.0773	49.9122	55.4559	58.1298	54.5707
ENSMUSG00000026004.15	Kansl1l	30.1137	21.7539	47.6241	39.3433	48.4297	25.146	26.0762
ENSMUSG00000102559.1	Gm37570	1.55884	2.58955	0	1.4081	0	0.469623	0.22789
ENSMUSG00000102374.1	Gm38387	1.97772	3.26975	0.993843	5.00214	0	0.332956	0.549342
ENSMUSG00000102776.1	Gm38162	5.46022	4.51993	1.76425	2.65389	4.90169	1.90383	2.55985
ENSMUSG00000082057.1	Gm15789	8.43804	0	0.785238	0	0	1.26273	0.651055
ENSMUSG00000103706.1	6820402A03Rik	7.10525	1.51529	0	0.780591	0.539062	0.452615	0.266702
ENSMUSG00000103756.1	Gm37285	1.34238	1.34506	1.31167	0	0.628038	1.4313	0.466084
ENSMUSG00000103382.1	Gm37755	10.5253	5.88836	1.27332	0	0.984858	0.0787543	0.609075
ENSMUSG00000103553.1	Gm38218	0.923883	1.38859	0	0	0	0	0
ENSMUSG00000026003.5	Acadl	55.9225	72.8764	19.4799	28.3573	22.7147	13.6942	12.7974
ENSMUSG00000082769.3	Gm15793	22.1366	12.7669	0	0	0.240854	0.693356	0
ENSMUSG00000089420.2	Gm27934	0	0	0	0	0	0	0
ENSMUSG00000077328.1	Gm25832	0	0	0	0	0	0	0
ENSMUSG00000061816.15	Myl1	2.45736	0	0	0	0	0	0
ENSMUSG00000094191.1	Rpl31-ps14	0	1.51987	1.12925	0	0	0	0
ENSMUSG00000082212.1	Gm15826	0	0	0	0	0	0	0
ENSMUSG00000026000.16	Lancl1	27.3283	24.4995	44.2529	45.0112	47.1818	61.0359	58.5558
ENSMUSG00000025991.8	Cps1	0.36699	1.24107	0.0384208	0.580131	0.600942	0.525166	0.860096
ENSMUSG00000086204.1	Gm15668	0	0	0	0	0	0	1.82699
ENSMUSG00000077745.1	Gm26342	0	0	0	0	0	0	0
ENSMUSG00000082473.1	Kif22-ps	0	0	0	0	0.060092	0	0.178384
ENSMUSG00000095282.1	Gm22548	0	0	0	0	0	0	0
ENSMUSG00000085075.1	Gm15669	0	0	0	0	0	0	0
ENSMUSG00000104395.1	Gm37957	0	0	0	0	0	0	0
ENSMUSG00000096031.1	Gm23189	0	0	4.18486	4.51349	2.3377	3.36482	0
ENSMUSG00000087329.3	Gm15671	0	3.98966	4.81695	0	3.31174	12.5129	7.06598
ENSMUSG00000062209.15	Erbb4	0.37126	1.55001	0.155471	0	0.0578984	0.305571	0.386712
ENSMUSG00000102449.1	Gm37100	0	0	0	0	0	0	0
ENSMUSG00000083795.1	Gm15670	0	0	0	0	0	0	0
ENSMUSG00000080539.1	Gm25542	0	0	0	0	0	0	0
ENSMUSG00000103307.1	Gm19335	0	0	0	0	0	0	0
ENSMUSG00000104508.1	Gm37735	8.88094	0	0	0	0	0	0
ENSMUSG00000103642.1	Gm37769	0	0	0	0	0	0	0
ENSMUSG00000103809.1	Gm37061	0	0	0	0	0	0	0
ENSMUSG00000087514.1	Gm16076	0	0	0	0	0	0	0
ENSMUSG00000084332.1	Gm8840	0	0	0	0	0	0	0
ENSMUSG00000101387.1	Pced1c-ps	29.1814	5.09996	2.84191	4.29112	1.27001	4.57006	10.6033
ENSMUSG00000099804.1	Gm28497	0	0	0	0	0	0	0
ENSMUSG00000100354.1	Gm29113	0	0	0	0	0	0	0
ENSMUSG00000101156.1	Gm29114	0.457229	0	0.0850988	0.780142	1.71133	0.20527	0.423341
ENSMUSG00000025997.13	Ikzf2	3.03916	1.78097	1.41513	1.11992	2.7719	1.86191	2.2552
ENSMUSG00000100815.1	Gm29112	0	0	0.0612067	0	0	0	0
ENSMUSG00000099954.1	Gm28112	1.22318	0	0	0	0	0	0
ENSMUSG00000103402.1	Gm37930	0	0	0	0	0	0	0
ENSMUSG00000053153.14	Spag16	0	0.198185	0.504856	0	0.0705041	0.913336	1.07262
ENSMUSG00000089345.1	Gm22665	0	0	0	0	0	0	0
ENSMUSG00000080524.1	Gm23879	0	0	0	0	0	0	0
ENSMUSG00000101730.1	Gm28580	0	0	2.42532	0	0	0	0
ENSMUSG00000103052.1	Gm38272	0	0	0	0	0	0	0
ENSMUSG00000104287.1	Gm37456	0	0	0.548469	0.39436	0.122552	0.205797	0.0303164
ENSMUSG00000075952.1	Gm23422	0	0	0	10.7564	0	0	3.3076
ENSMUSG00000045648.15	Vwc2l	0.298278	0	0.249818	0	0	1.02664	0.529328
ENSMUSG00000026196.7	Bard1	31.2063	26.3956	33.717	33.5987	26.7982	31.8709	35.8354
ENSMUSG00000089965.1	Gm16236	5.37897	0	0	0	0	0	0
ENSMUSG00000101551.1	Gm8870	0	0	0	0.594033	0	0	0
ENSMUSG00000050296.14	Abca12	1.03253	3.27191	2.1043	2.87579	2.25434	2.17868	2.58122
ENSMUSG00000101617.1	Gm6947	0	0	0	0	0	0	0
ENSMUSG00000026192.13	Atic	11.1697	9.83299	24.4032	17.0659	28.8463	17.1176	20.078
ENSMUSG00000026193.15	Fn1	56.4832	47.3064	5.00464	6.04772	5.48924	2.80502	3.83898
ENSMUSG00000073652.10	Apol7d	10.3589	10.8528	0.10207	0	0	0.492412	0.296197
ENSMUSG00000101834.1	Gm5829	0	0	0.608056	0.327903	0.679331	0.244452	0
ENSMUSG00000100319.1	Gm5256	0	0	0.121681	0	0	0	0
ENSMUSG00000102689.1	Gm37217	0	0	0	0	0	0	0.100515
ENSMUSG00000099707.6	Gm8883	0	0	0	0	0	0.22272	0
ENSMUSG00000101211.1	Gm28818	0	0	0.208765	0.150106	0	0.279761	0.461576
ENSMUSG00000101848.1	4933417E11Rik	0	0	10.935	16.8481	2.83603	18.448	17.7281
ENSMUSG00000101764.1	4930556G22Rik	0	0	0	2.48516	0	2.08428	3.46272
ENSMUSG00000059483.5	Gm5528	0	0.398966	0	0.479558	0	0	0
ENSMUSG00000101496.1	Gm8885	0	0.32024	0	0	0	0	0
ENSMUSG00000102123.1	Gm4319	0.870997	4.39485	0	0	0	0.586543	1.46888
ENSMUSG00000039395.8	Mreg	57.5708	50.8943	25.417	42.9334	39.1493	19.4597	22.1583
ENSMUSG00000094655.1	Gm25360	787.834	426.12	182.509	208.495	103.206	166.062	126.306
ENSMUSG00000094050.1	Gm23472	381.136	153.233	17.51	0.602586	28.9255	80.4121	44.7765
ENSMUSG00000093956.1	Gm24497	386.472	196.346	18.0687	6.02586	30.1739	81.3105	47.0927
ENSMUSG00000093843.1	Gm25939	224.369	157.745	29.6117	39.1681	22.4713	61.2479	40.3017
ENSMUSG00000026189.13	Pecr	81.1888	77.8141	748.686	769.216	682.62	502.139	465.387
ENSMUSG00000026188.11	Tmem169	18.1901	11.9768	83.7917	76.4278	67.7702	85.8871	78.715
ENSMUSG00000026187.9	Xrcc5	66.8813	59.6523	152.221	108.727	103.46	128.721	135.824
ENSMUSG00000039372.5	Marchf4	0	0	0	0.303344	0.733194	0.603051	0.19433
ENSMUSG00000085812.1	Gm15843	0	0	0.403455	0	0	0.324396	0.334512
ENSMUSG00000039354.16	Smarcal1	40.3953	33.9009	53.0589	51.1573	53.5336	65.7752	66.3279
ENSMUSG00000110712.1	Gm39662	0	0	0	0	0	0	0
ENSMUSG00000039342.5	Ankar	0	0	0	0.501717	0	0.149613	0
ENSMUSG00000110487.1	Gm18035	0	0	0	0	0	0	0
ENSMUSG00000110596.1	Gm45859	0	0	0	12.9077	0	0	0
ENSMUSG00000046330.10	Rpl37a	145.487	175.069	5.75195	17.3049	7.44084	48.5206	51.8948
ENSMUSG00000039323.18	Igfbp2	6.76048	2.07367	0.462215	8.4747	1.80738	2.41567	2.68261
ENSMUSG00000026185.8	Igfbp5	37.4648	58.9241	0.497501	1.07314	0.674919	0.514303	0.677656
ENSMUSG00000101968.6	1700027A15Rik	0	0	0	0	0	0	0
ENSMUSG00000026182.6	Tnp1	0	0	0	0	0	0	0
ENSMUSG00000102266.1	Gm38106	0	0	0	0	0	0	0
ENSMUSG00000101112.1	Gm29185	0	0	0	0	0	0	0
ENSMUSG00000100697.1	Gm29184	0	0	0	0	0	0	0
ENSMUSG00000099877.6	Pinc	0	0	0	0	0	0	0
ENSMUSG00000098697.1	Gm27315	0	0	0	0	0	0	0
ENSMUSG00000101812.1	D530049I02Rik	0	0	0	0	0	0	0
ENSMUSG00000100044.1	Gm9553	0	0	0	0	0	0	0
ENSMUSG00000100444.1	C530043A13Rik	0	0	0	0	0	0	0.0445735
ENSMUSG00000100429.1	Gm29186	0	0	0	0	0	0	0
ENSMUSG00000100301.6	6030407O03Rik	1.04352	0	1.57318	8.10653	0.488217	1.19463	0.797102
ENSMUSG00000101344.1	Gm29183	8.38677	3.63614	2.16129	2.03964	1.20732	11.9472	3.80793
ENSMUSG00000088666.1	Gm25329	0	0	0	0	0	0	0
ENSMUSG00000098504.1	Mir6351	0	0	0	0	0	0	0
ENSMUSG00000055322.16	Tns1	0.820281	1.29103	0	0.0838826	0	0.0208449	0.0429898
ENSMUSG00000061815.11	Rufy4	0	1.80896	0.458196	0	0	0.147364	0
ENSMUSG00000026180.8	Cxcr2	2.84258	5.152	0.140044	0	0	0.0563011	0.17417
ENSMUSG00000048480.5	Cxcr1	0	0	0	0	0	0	0
ENSMUSG00000087820.1	Mir1928	0	0	0	0	0	0	0
ENSMUSG00000094768.1	Gm25524	0	0	0	0	0	0	0
ENSMUSG00000006304.14	Arpc2	164.454	247.739	288.962	307.577	318.787	210.434	181.222
ENSMUSG00000064272.3	Gpbar1	0	0	0	0	0	0	0.329222
ENSMUSG00000006299.13	Aamp	41.5257	44.7746	56.875	61.2414	64.3691	40.8916	44.0089
ENSMUSG00000101503.1	Gm28364	35.4776	64.2167	23.3237	17.5742	28.1993	28.2584	20.6626
ENSMUSG00000026179.14	Pnkd	6.24708	7.55549	14.3748	15.5771	18.4801	18.9748	18.1091
ENSMUSG00000103013.1	Gm37503	5.59185	0	10.0358	0	0	3.22769	0
ENSMUSG00000006301.17	Tmbim1	7.44819	4.50054	10.335	4.14589	7.51557	11.4277	10.8824
ENSMUSG00000099931.1	Gm29358	0.468292	0	0	0	0	0.0262796	0
ENSMUSG00000103403.1	Gm37931	0.889144	0	0	0	0	0.119753	0
ENSMUSG00000073650.8	Catip	0	0	0	0	0	0	0
ENSMUSG00000026177.11	Slc11a1	0	0.0516878	0.921685	0	0	0	0
ENSMUSG00000026176.13	Ctdsp1	13.9873	15.0779	17.7323	18.5724	21.6703	26.0703	22.3982
ENSMUSG00000065468.1	Mir26b	0	0	0	0	0	0	0
ENSMUSG00000026175.12	Vil1	9.40089	17.0956	87.7812	74.7737	152.226	22.3024	26.835
ENSMUSG00000033364.13	Usp37	56.5034	54.3696	84.0055	67.1597	73.5067	68.2954	68.1733
ENSMUSG00000103227.1	Gm37733	0.946359	0.0646534	1.72933	0	0	0.115871	0
ENSMUSG00000026174.9	Cnot9	59.8108	65.92	59.8557	62.1796	52.8493	71.3827	69.7235
ENSMUSG00000026173.15	Plcd4	0.940461	0.271829	1.48445	1.51934	1.59076	2.38713	2.41133
ENSMUSG00000026135.17	Zfp142	11.0863	9.89983	26.2955	16.1263	30.9737	29.2685	29.8356
ENSMUSG00000093155.1	Gm25035	0	0	0	0	0	0	0
ENSMUSG00000026172.12	Bcs1l	9.41657	8.21228	10.0288	4.09549	14.0326	16.1663	14.0064
ENSMUSG00000026171.12	Rnf25	14.9556	20.8099	50.9839	53.2989	91.0705	87.6912	77.5251
ENSMUSG00000033276.18	Stk36	5.97781	3.27255	11.8037	15.7702	22.8925	13.0364	15.8483
ENSMUSG00000033257.14	Ttll4	33.8902	26.0665	33.7722	35.306	37.4413	49.4481	50.967
ENSMUSG00000026170.6	Cyp27a1	1.40725	0	4.22337	3.17793	4.38923	3.31681	2.8502
ENSMUSG00000006542.13	Prkag3	0.207628	0	0	0	0	0	0
ENSMUSG00000098351.1	Gm27507	0	0	0	0	0	0	0
ENSMUSG00000033227.7	Wnt6	0	0	0	0	0	0	0
ENSMUSG00000099472.1	Gm29539	0	0	0	0	0	0	0
ENSMUSG00000026167.14	Wnt10a	0	0	0	0	0	0	0
ENSMUSG00000089964.1	Gm16582	0	0	0	0	0	0	0
ENSMUSG00000090071.4	Cdk5r2	0	0	4.42258	2.22046	5.6225	1.65536	3.28751
ENSMUSG00000055197.4	Fev	0	0	0	0	0	0	0
ENSMUSG00000006546.3	Cryba2	0	0	0	0	0	0	0
ENSMUSG00000065616.3	Mir375	0	0	0	0	0	0	0
ENSMUSG00000047021.14	Cfap65	0	0	0	0.382812	0	0.0658586	0
ENSMUSG00000089653.1	Gm15841	0	0	0	0	0	0	0
ENSMUSG00000006538.12	Ihh	0	0	0	0	0	0	0
ENSMUSG00000103145.1	Gm37744	0	0	0	0	0	0	0
ENSMUSG00000026162.7	Nhej1	2.50726	8.22197	32.6441	33.3546	15.1428	25.4799	22.9506
ENSMUSG00000026205.8	Slc23a3	0	1.06047	3.9396	2.01826	3.13599	4.43466	5.63452
ENSMUSG00000033159.14	Cnppd1	39.0948	47.3746	52.1544	56.2908	54.0151	88.2239	74.0172
ENSMUSG00000049339.16	Retreg2	32.6714	28.7351	32.0248	36.9958	32.0418	40.2263	39.504
ENSMUSG00000026197.12	Zfand2b	23.4408	37.8252	130.562	95.2187	107.65	149.058	146.748
ENSMUSG00000026198.15	Abcb6	8.03082	2.82841	6.07677	7.51413	5.18164	10.1436	9.45545
ENSMUSG00000099519.1	Gm29253	10.3276	7.55983	13.1512	14.7635	12.0339	18.5407	17.7261
ENSMUSG00000033124.16	Atg9a	6.74442	10.1701	18.1251	13.9822	19.5532	23.1855	23.3404
ENSMUSG00000026199.17	Ankzf1	17.4941	12.1785	9.60881	15.9591	11.1293	9.49471	8.34539
ENSMUSG00000026200.13	Glb1l	9.88243	2.62689	2.54812	1.34487	2.66509	2.00521	1.96286
ENSMUSG00000099204.2	Gm27943	0	0	0	0	0	0	0
ENSMUSG00000026201.12	Stk16	11.055	3.73004	4.27517	8.61039	9.71091	6.83688	7.53966
ENSMUSG00000026202.13	Tuba4a	31.9483	39.6098	180.874	203.848	205.78	166.482	181.403
ENSMUSG00000096094.2	A630095N17Rik	2.4961	1.27896	0	0	0.849314	0.15281	0.6303
ENSMUSG00000118482.1	Gm50472	0	0	0	0	0	0	0
ENSMUSG00000026203.16	Dnajb2	6.89699	16.4506	26.9736	24.5953	26.0387	21.3649	26.3623
ENSMUSG00000026204.15	Ptprn	0.659712	0.676054	1.15529	0	0	0.504841	0.12494
ENSMUSG00000101840.1	Gm28294	7.26196	0	0	0	0	4.22345	0.916874
ENSMUSG00000033061.15	Resp18	0	0	0	0	0	0.249427	0.257205
ENSMUSG00000100556.1	Gm28902	0	0	0	0	0	0.399083	0.411527
ENSMUSG00000026209.15	Dnpep	30.7767	26.6113	5.07569	14.7591	23.1273	17.0845	13.1201
ENSMUSG00000026208.9	Des	0	0	0	0	0.0635176	0	0.0471382
ENSMUSG00000085653.7	Gm15179	3.52704	0	0	0	0.275023	0	0
ENSMUSG00000026207.16	Speg	0.180006	0.285579	0	0	0	0.0673439	0
ENSMUSG00000086053.1	Gm15178	0	0	0	0	0	0	0
ENSMUSG00000033021.16	Gmppa	14.1512	7.35629	7.12911	10.4762	11.3498	9.88792	12.6345
ENSMUSG00000033007.15	Asic4	0	0	0.0782647	0	0	0	0
ENSMUSG00000102605.1	Gm37264	0	0	0.0973667	0	0	0	0.0807284
ENSMUSG00000032997.16	Chpf	7.46775	3.17848	3.87447	4.65629	5.07067	15.287	12.9872
ENSMUSG00000026211.17	Obsl1	7.43388	10.7434	0.050414	0	1.04198	0.486422	0.376192
ENSMUSG00000051703.14	Tmem198	0	0	0	0	0	1.26785	1.27205
ENSMUSG00000032968.4	Inha	0	0	0	0	0	0	0
ENSMUSG00000082745.1	Gm15181	0	0	0	0	0	0	0
ENSMUSG00000026213.15	Stk11ip	13.9772	6.15225	5.79745	4.12839	12.3727	5.82676	5.6387
ENSMUSG00000082059.1	Gm15183	0	0	0	0	0	0	0
ENSMUSG00000006576.16	Slc4a3	0.0592694	0	0.223381	0.588921	0.610047	0.0997823	0.205788
ENSMUSG00000083244.1	Gm15180	0	0	0	0	0	0	0
ENSMUSG00000082528.1	Gm15182	0	0	0	0	0	0	0.316748
ENSMUSG00000082012.1	Gm5257	0	0	0	0	0	0	0
ENSMUSG00000099996.1	Gm29065	0	0	0	0	0	0	0
ENSMUSG00000101763.1	Gm29068	0	0	0	0	0	0	0
ENSMUSG00000100827.1	Gm29069	0	0	0	0	0	0	0
ENSMUSG00000100553.6	Gm17751	0	0	0	5.36544	0	17.2547	10.5948
ENSMUSG00000098611.1	Mir6343	0	0	0	0	0	0	0
ENSMUSG00000100534.1	Gm816	0	0	0	0	0	0	0
ENSMUSG00000102904.1	Gm38265	0	0	0	0	0	0	0
ENSMUSG00000089326.1	Gm25974	0	0	0	0	0	0	0
ENSMUSG00000026235.14	Epha4	9.96661	9.62986	5.67091	3.17244	8.08238	4.88993	9.38174
ENSMUSG00000099141.1	Mir6352	0	0	0	0	0	0	0
ENSMUSG00000101849.1	Gm28386	0	0	0	0	0	0	0
ENSMUSG00000101506.1	Gm28385	0	0	0	0	0	0	0
ENSMUSG00000065215.1	Gm26263	0	0	0	0	0	0	0
ENSMUSG00000102052.1	Gm28387	0.596789	0	0	2.42587	0	3.21509	0
ENSMUSG00000004872.15	Pax3	0	0	0	0.967332	0	0.166419	0.114406
ENSMUSG00000118426.1	Gm2102	0	0	0	0	0.32006	2.07309	0.475052
ENSMUSG00000032908.9	Sgpp2	10.0925	6.91461	4.0531	0.805254	4.1707	3.6448	3.60369
ENSMUSG00000099561.1	Gm28410	6.85401	0	0	0	0	0.118349	0
ENSMUSG00000102945.1	Gm37884	0	0	0	0	0	0	0
ENSMUSG00000026245.16	Farsb	74.552	86.8709	153.92	189.949	151.986	196.364	199.954
ENSMUSG00000101798.1	Gm28995	0	0	0	0	0	0	1.35599
ENSMUSG00000104018.1	4833412K13Rik	4.30745	0	0	0	0	0.232056	0.239292
ENSMUSG00000090486.2	BC035947	0.461925	0.636416	0	2.15584	0	0.362912	0
ENSMUSG00000012187.13	Mogat1	0.654246	0	3.15073	0	1.22436	0	0.113579
ENSMUSG00000099364.1	5730419F03Rik	5.60331	0	0	0	0	0	0.507524
ENSMUSG00000100562.1	Gm29611	0	0	0	0	0	0	0
ENSMUSG00000032883.15	Acsl3	58.6042	48.3703	196.601	199.255	173.375	118.415	113.923
ENSMUSG00000079470.8	Utp14b	29.1034	37.2333	69.8594	58.7984	43.1306	32.4819	32.838
ENSMUSG00000099377.1	Gm6159	0	0.111081	2.59976	2.53687	0.553237	0.199078	0.307929
ENSMUSG00000099706.1	Gm29536	0	0	0	0	0	0	0
ENSMUSG00000047330.8	Kcne4	0	0	0	0	0	0	0
ENSMUSG00000101324.1	Gm29187	0	0	0	0	0	0	0
ENSMUSG00000072978.3	Gm5830	2.58855	8.64575	4.73588	12.8188	6.45901	0	2.52852
ENSMUSG00000050711.7	Scg2	0	0.913734	15.954	6.40682	14.0318	7.23268	10.2726
ENSMUSG00000099562.1	Gm19027	0	0	0.157511	0	0	0.253292	0.261191
ENSMUSG00000077782.1	Gm24160	0	0	0	0	0	0	0
ENSMUSG00000054702.14	Ap1s3	8.76582	13.4412	6.60009	8.71802	6.58665	9.24214	8.48507
ENSMUSG00000102235.1	Gm37886	0	7.2146	0	0	1.02438	0	0
ENSMUSG00000073643.11	Wdfy1	12.8043	13.43	16.4972	19.0345	14.1862	14.7722	15.3419
ENSMUSG00000104497.1	Gm10555	0	0	0	0	0	0	0
ENSMUSG00000026248.9	Mrpl44	38.1313	35.2953	42.387	55.1667	49.4585	60.3334	55.4873
ENSMUSG00000026249.10	Serpine2	18.112	31.5899	103.739	86.9141	91.2404	92.6571	82.147
ENSMUSG00000067106.6	Gm5529	1.71602	0	14.8513	6.20034	14.4512	0.866695	1.78744
ENSMUSG00000100397.1	Gm28071	0	0	2.90226	2.40782	2.24478	2.51305	0.370202
ENSMUSG00000099753.1	Gm28058	0	0	0	0	0	0	0
ENSMUSG00000096297.1	Gm23934	4.76315	25.0565	0	0	0	0	0
ENSMUSG00000102518.1	Gm38339	0	2.30349	0	0	0	2.90857	1.25776
ENSMUSG00000099552.1	9830004L10Rik	6.99059	11.9023	8.59932	10.8533	21.3609	28.5764	23.3237
ENSMUSG00000043230.2	Fam124b	4.85822	1.65433	1.653	8.22834	2.62808	9.30361	8.43404
ENSMUSG00000101257.1	2310015K22Rik	5.93031	1.57292	10.8102	4.09643	5.87544	12.7442	15.564
ENSMUSG00000103404.1	Gm37932	0	0	0	0	0	0.294097	0
ENSMUSG00000004364.14	Cul3	124.774	142.065	243.867	200.381	221.27	148.346	146.163
ENSMUSG00000103076.1	Gm37902	26.0431	1.13787	0	0	0	0	0.105144
ENSMUSG00000103525.1	Gm37262	0.841019	1.6854	0	0	0	0.188785	0
ENSMUSG00000101722.1	Gm29125	0.197848	0	0	0	0.0370256	0	0
ENSMUSG00000090637.2	Gm6189	0.30599	0	0	0	0.0572635	0	0
ENSMUSG00000101483.1	1700016L21Rik	0	0	0	0	0	0	0
ENSMUSG00000110100.1	Gm45261	0	0	0	0	0	0	0
ENSMUSG00000038608.15	Dock10	0.139502	0	1.05154	0.869489	0.11748	0.676389	1.3659
ENSMUSG00000103192.1	Gm37645	0	0	0	0	0	0	0
ENSMUSG00000104488.1	Gm38062	0	0	0	0	0	0	0.0953431
ENSMUSG00000102721.1	A630081D01Rik	0	0	0	0	0	0	0
ENSMUSG00000099949.1	Gm29124	0.56378	0	0	0	0	0	0
ENSMUSG00000099918.1	Gm28066	0	0	0	0	0	0	0
ENSMUSG00000054976.14	Nyap2	0	0	0	0	0	0	0.0141475
ENSMUSG00000104029.1	Gm37210	0	0	0	0	0	0	0
ENSMUSG00000101986.1	Gm6198	0	0	0.109301	0.196473	0.0814083	0	0
ENSMUSG00000087008.4	Gm5530	0	0	0	0	1.33142	0	0
ENSMUSG00000100561.1	Gm7516	0	0	0	0	0	0	0
ENSMUSG00000103571.1	Gm37114	0	0	0	0	0	0	0
ENSMUSG00000098797.1	Mir6344	0	0	0	0	0	0	0
ENSMUSG00000055980.2	Irs1	0.585237	0.0837723	0	0.578994	0	0.628695	0.474129
ENSMUSG00000022591.5	Gm9747	0	0	0	0	0	0.0912149	0.282178
ENSMUSG00000026142.15	Rhbdd1	6.25548	6.76283	23.561	19.8928	22.3863	25.7556	25.0473
ENSMUSG00000104493.1	Gm19552	0.26985	0.743571	0	0	0	0.242295	0.312313
ENSMUSG00000100786.1	Gm28940	7.12066	9.22222	2.03023	5.74785	1.27587	16.681	6.94361
ENSMUSG00000096779.1	Gm22112	0	0	0	0	0	31.9101	5.84981
ENSMUSG00000067158.9	Col4a4	0.648358	0.216551	0	1.14964	0.0674081	0.0161709	0.0833758
ENSMUSG00000079465.8	Col4a3	0.357941	0.806978	1.00643	0.32333	1.63876	1.79061	1.72216
ENSMUSG00000065055.1	n-R5s213	0	0	0	0	0	0	0
ENSMUSG00000097564.2	C430014B12Rik	0.909474	3.74805	5.79887	10.8654	5.7923	16.2399	18.1316
ENSMUSG00000026150.14	Mff	24.1195	27.3212	63.4246	78.3021	61.1692	70.7915	66.1978
ENSMUSG00000101450.1	Gm28941	10.2733	1.69472	0	0	1.40676	1.68737	1.04399
ENSMUSG00000026149.2	Tm4sf20	2.53477	0	0	0	0	0	0.117345
ENSMUSG00000114299.1	Gm47791	0	0	0	0	0	0	0
ENSMUSG00000099771.1	Gm19257	0	0	0	0	0	0	0
ENSMUSG00000102280.1	Gm36999	0	0	0	0	0	0	0
ENSMUSG00000100170.1	Gm28942	0	0	0	0	0	0	0
ENSMUSG00000100744.1	Gm17764	0	0	0	0.588715	0	0	0
ENSMUSG00000093782.1	Gm22396	43.2728	90.3318	68.458	30.4022	78.7319	95.5163	155.254
ENSMUSG00000026159.13	Agfg1	29.2396	34.0339	29.9114	33.9351	36.2474	38.4905	37.6434
ENSMUSG00000113880.1	A030005L19Rik	0	0	0	0	0	0	0
ENSMUSG00000113973.1	A030014E15Rik	0	0	0	0	0	0	0
ENSMUSG00000113846.1	Gm6217	0	0	0	0	0	0.207003	0
ENSMUSG00000113084.1	A030003K21Rik	0	0	0	0	0	0	0
ENSMUSG00000113925.1	Gm7544	0	0	0	0	0	0	0
ENSMUSG00000114011.1	Gm47955	0	0	0	0	0	0	0
ENSMUSG00000113097.1	Gm47959	0	0	0	0	0	0	0
ENSMUSG00000101784.1	Gm7553	0	0	4.04106	0.968532	1.50491	0.300851	0.806605
ENSMUSG00000038496.16	Slc19a3	0	1.3121	1.32304	3.7551	4.74556	14.1092	6.63949
ENSMUSG00000100432.1	Gm7539	0	0	0	0	0	0	0
ENSMUSG00000100190.1	Krtap28-10	0	0	0	0	0	0.358632	0.184908
ENSMUSG00000113267.1	Gm47969	0	0	0	0	0	0	0
ENSMUSG00000104423.1	A030005K14Rik	0	0	0	0	0	0	0.8095
ENSMUSG00000101315.1	Krtap28-13	0	0	0	0	0	0	0
ENSMUSG00000099691.1	Gm29518	0	0	0	0	0	0	0
ENSMUSG00000026166.14	Ccl20	0	0	0	0	0	0	0
ENSMUSG00000101173.1	Gm29519	0.640273	0	0	0	0	0	0
ENSMUSG00000053161.16	Daw1	0.714473	0	0.698128	1.72103	1.33707	6.49535	3.88643
ENSMUSG00000101896.1	Gm6244	0	0	0.253779	0.547414	0	0.204049	2.31454
ENSMUSG00000084443.1	n-R5s214	0	0	0	0	0	0	0
ENSMUSG00000026163.17	Sphkap	0	0.33905	0	0	0	0	0
ENSMUSG00000079140.3	Gm6374	0	0	0	4.08963	1.96687	0	0
ENSMUSG00000104374.1	Gm37517	0	0	0	0	0	0	0
ENSMUSG00000104219.1	Gm37989	0	0	0	0	0	0	0
ENSMUSG00000100580.6	4933436I20Rik	0	0	0	0	0	0	0.0824589
ENSMUSG00000094946.1	Gm25754	0	0	0	0	0	9.9276	5.84981
ENSMUSG00000077736.1	Gm24555	0	0	0	0	0	0	0
ENSMUSG00000045658.16	Pid1	1.83981	0.304643	2.06324	1.80274	3.00536	3.19188	2.05713
ENSMUSG00000102750.1	Gm37058	0	0	0	0	0	0	0
ENSMUSG00000101934.1	Gm18304	0	0	0	0	0	0	0
ENSMUSG00000098851.1	Mir6353	0	0	0	0	0	0	0
ENSMUSG00000036766.12	Dner	0.532669	3.6027	10.5732	13.9537	19.0397	15.1733	16.1273
ENSMUSG00000104396.1	Gm37959	0	0.661041	0	0	0	0	0
ENSMUSG00000102481.1	Gm37925	0.479114	0	0	0.568031	0	0	0.041588
ENSMUSG00000093254.1	Mir5126	0	0	0	0	0	4.45729	20.6833
ENSMUSG00000026219.14	Trip12	175.721	181.525	403.438	340.228	354.551	289.572	303.036
ENSMUSG00000103505.1	Gm38374	9.15027	0	1.88967	0	0	0.16882	0.0435211
ENSMUSG00000104503.1	Gm37738	4.29578	0.365465	0.0905122	0.04881	1.46627	0.145552	0.487794
ENSMUSG00000073633.9	Fbxo36	2.0168	15.0671	8.74378	4.28655	11.1008	15.1393	12.934
ENSMUSG00000026220.6	Slc16a14	0	0.914098	0	0	0	0.40956	0
ENSMUSG00000118590.1	AC167036.1	5.00556	0	0	0	0	7.53379	7.42586
ENSMUSG00000099693.1	Gm29284	42.9711	101.009	23.4352	13.9918	13.5586	18.0556	24.1702
ENSMUSG00000052477.15	C130026I21Rik	163.266	151.668	61.425	49.5971	68.6562	76.9279	71.6797
ENSMUSG00000064281.7	Rpl19-ps1	8.83924	14.8504	8.66712	21.2271	14.3228	2.61328	2.39535
ENSMUSG00000098842.1	Gm27907	43.0023	30.7124	2.66785	4.31602	25.3348	0	2.21196
ENSMUSG00000118640.1	AC167036.2	2.00202	0	0	0	0	1.54079	1.29093
ENSMUSG00000061852.9	Gm7582	0	0	0	0	0.720378	4.66601	1.06922
ENSMUSG00000089976.1	Gm2389	14.8313	0	0	0	0	0	0
ENSMUSG00000101279.1	Gm18342	23.9884	16.4654	36.6487	0	7.55878	6.88153	3.31475
ENSMUSG00000089844.7	A530032D15Rik	58.8061	62.471	45.4909	40.9614	32.1923	38.0434	29.1233
ENSMUSG00000073631.2	Gm10553	8.54646	9.50533	8.06738	2.90864	3.8017	14.5881	14.0184
ENSMUSG00000072109.11	A530040E14Rik	44.3641	45.1554	62.6134	60.8338	71.1075	111.679	101.897
ENSMUSG00000090128.1	Gm16038	13.6393	13.8914	14.011	0	53.1251	14.9644	26.7727
ENSMUSG00000090186.7	Gm7592	0	3.0192	0	0	0	0	0.498189
ENSMUSG00000089716.7	Gm6264	11.0939	20.7224	22.1536	19.0522	19.4121	15.3479	13.7063
ENSMUSG00000118618.1	AC123856.1	0	0	0	0	0	0	0
ENSMUSG00000079457.11	Gm7609	0	0	4.18229	0.0465168	0.146017	1.01618	0.37927
ENSMUSG00000090252.1	Gm16028	105.846	96.72	21.3428	20.691	23.0863	13.7709	15.6736
ENSMUSG00000079455.9	Gm16026	17.2005	27.9485	13.305	18.6507	20.3021	24.4983	18.4212
ENSMUSG00000091199.10	Gm2619	0	0	0.364787	0	0	0.656654	0
ENSMUSG00000089652.1	Gm16025	0.105084	0.144516	0.455019	0.0474614	0.0324482	0.978683	0.656747
ENSMUSG00000089937.1	Gm7281	6.57017	0.645398	2.03208	0.211959	0.144911	4.37073	2.6071
ENSMUSG00000118591.1	AC147806.1	0	0	0	6.20034	5.3523	0.385198	0.893721
ENSMUSG00000101751.1	Gm2427	13.0162	4.18438	0.806713	0.697618	4.6011	6.15131	5.17212
ENSMUSG00000089714.1	Gm16092	0.105958	1.21432	0.295515	0.255551	0.941883	0.968983	0.607024
ENSMUSG00000118607.1	AC147806.2	0	0.581765	0	0.411343	0	1.48238	1.35975
ENSMUSG00000118632.1	AC147806.3	0	0	0	1.29683	0	1.45019	0
ENSMUSG00000094127.1	G530012D18Rik	7.28082	25.3058	89.6905	109.065	74.9399	69.7985	63.8308
ENSMUSG00000070034.13	Sp110	23.6441	43.5197	304.352	298.572	305.162	184.095	177.55
ENSMUSG00000090103.1	Gm16094	33.4202	36.3274	7.49746	0	1.11684	3.61698	6.21628
ENSMUSG00000070031.11	Sp140	104.762	81.9943	27.1966	19.0209	23.214	14.719	13.9859
ENSMUSG00000073628.5	Gm10552	50.7558	39.8966	8.64019	5.19448	17.3121	14.333	11.8759
ENSMUSG00000090246.1	Gm17017	9.37727	3.0322	0.488088	0.0478561	0.89231	0.838406	0.570235
ENSMUSG00000026222.16	Sp100	0	2.53446	0.0847384	0	0.031557	0.0454223	0.0234194
ENSMUSG00000064414.1	n-R5s215	0	0	0	0	0	0	0
ENSMUSG00000052760.16	A630001G21Rik	0	0	1.96962	0	0	0.380079	0
ENSMUSG00000098634.1	Mir8096	0	0	0	0	0	0	0
ENSMUSG00000094834.1	Gm25472	0	0	0	0	0	0	0
ENSMUSG00000100217.1	9930111H07Rik	0	0	0	0	0	0	0
ENSMUSG00000092932.2	Gm22906	0	0	0	0	0	0	0
ENSMUSG00000036707.16	Cab39	67.335	75.1726	112.459	108.41	84.603	87.6658	96.0797
ENSMUSG00000026223.15	Itm2c	5.21729	14.2225	5.56917	16.3562	13.8798	13.7781	12.4317
ENSMUSG00000026224.11	4933407L21Rik	0	0	0	0	0	0	0.0529335
ENSMUSG00000099767.1	Gm28884	0	0	0	0	0	0.0859317	0
ENSMUSG00000049608.8	Gpr55	0.684839	0.0514656	0.860364	1.85585	0.0640809	0.415063	0.285337
ENSMUSG00000100108.1	Gm28100	0	0	0	0	0	0	0.608099
ENSMUSG00000099342.1	Gm18180	0.343435	0.258091	0.143819	0.465339	0	1.04073	0.715458
ENSMUSG00000026226.16	Spata3	0	0	0	0	0	0	0
ENSMUSG00000026227.11	2810459M11Rik	0	0	0	0	0	0	0
ENSMUSG00000026229.17	Psmd1	90.9	82.0578	106.288	103.798	109.557	68.7171	72.5973
ENSMUSG00000077274.1	Gm22786	37.5977	20.4061	1.74941	1.88678	3.90893	5.62641	4.3514
ENSMUSG00000026228.6	Htr2b	3.82662	3.05543	5.60861	0.0540093	0	0	0
ENSMUSG00000103272.1	Gm37914	6.3731	1.2867	0.637336	0	0.623037	0	0
ENSMUSG00000094638.1	Gm21972	171.582	162.26	318.079	309.834	293.601	137.919	132.261
ENSMUSG00000062590.13	Armc9	8.17035	5.72037	2.35483	3.36273	3.80419	2.3288	2.25856
ENSMUSG00000087538.1	Gm16341	51.3713	87.8782	22.6449	66.553	37.6326	26.8561	21.5117
ENSMUSG00000079445.3	B3gnt7	28.304	40.5504	16.7152	17.1653	23.0261	34.3668	35.0248
ENSMUSG00000099644.1	Gm28626	11.5163	32.7766	22.9845	12.6161	37.8302	48.3466	71.0651
ENSMUSG00000091806.1	Gm5258	0	0.292819	6.52684	0	0	0	0
ENSMUSG00000101853.1	Gm28627	0	0	0	0	0	0	0
ENSMUSG00000026234.12	Ncl	352.674	397.346	741.498	713.937	652.155	348.57	364.998
ENSMUSG00000064837.1	Snora75	60.3542	7.91932	2.40708	28.5571	3.58564	10.3221	2.661
ENSMUSG00000104627.1	Mir3535	9.23971	0.429906	0	0.782952	0	0.782148	1.40843
ENSMUSG00000064696.1	Gm24148	16.978	0.789952	0	0	0	1.4372	2.58799
ENSMUSG00000064823.1	Snord82	94.6507	71.1299	6.09794	23.0188	23.8445	19.6121	17.6957
ENSMUSG00000073627.7	C130036L24Rik	0.672998	0.178503	1.02785	0.0357601	0.0370429	1.38628	0.948424
ENSMUSG00000110510.1	Gm45908	0	0	0	0	0	0	0
ENSMUSG00000026237.6	Nmur1	0	2.93752	0.125916	0	2.81351	0	0
ENSMUSG00000036574.5	Tex44	0	0	0	0	0	0	0
ENSMUSG00000101328.1	Rpl30-ps6	0	0	0	0	0	0	0
ENSMUSG00000026238.14	Ptma	1275.71	1250.27	361.528	456.675	394.609	423.556	430.954
ENSMUSG00000026239.14	Pde6d	14.7422	25.2348	32.3375	33.6087	36.4565	47.6288	37.5363
ENSMUSG00000102927.1	Gm37152	7.80752	0	0.181641	0	0	0	0.301203
ENSMUSG00000026240.12	Cops7b	7.39304	6.28506	8.39779	10.3511	17.7699	11.8397	15.4336
ENSMUSG00000084468.1	Gm22955	0	0	0	0	0	0	0
ENSMUSG00000103609.1	Gm37022	0	0	0	0.102124	2.11575	0	0
ENSMUSG00000026241.5	Nppc	0	0	0.8193	0.441819	0.686502	1.4822	2.37754
ENSMUSG00000053333.15	Dis3l2	6.15528	3.89418	10.2146	10.8616	14.7069	10.0927	12.5049
ENSMUSG00000100225.1	Gm29097	2.41544	0	1.51726	0	0	0.406648	0
ENSMUSG00000100768.1	Gm29055	4.47068	0.447961	0	0	2.50995	0.301063	0
ENSMUSG00000104121.1	Gm37485	0.345179	0.713355	0	0.0779505	0	0	0
ENSMUSG00000102383.1	Gm38142	0.0716818	0	0	0	0	0.144815	0
ENSMUSG00000104400.1	Gm38010	2.37987	0	0	0	0	0.24656	0
ENSMUSG00000102293.1	Gm37541	0.990695	0	0	0	0	0.185319	0
ENSMUSG00000102649.1	Gm38021	3.75709	2.82345	0.136813	0	2.13989	0	0
ENSMUSG00000084106.4	Gm6136	290.865	256.842	115.457	144.675	163.379	80.9878	76.6614
ENSMUSG00000102571.1	Gm37967	1.81679	0	0.160171	0	0	0	0.0664003
ENSMUSG00000099401.1	Gm28375	0	3.56286	0	0	0	1.59633	0.823055
ENSMUSG00000102956.1	Gm37017	0.341136	2.82	0	0	0	0	0
ENSMUSG00000103984.1	Gm37447	4.61268	0.78485	0.36446	0.550312	0	0.117217	0.060436
ENSMUSG00000101940.2	Akp-ps1	0	0	0	0	0	0.0827015	0
ENSMUSG00000101625.1	Gm29371	0	0	0	0	0	1.16343	0.399902
ENSMUSG00000026246.12	Alppl2	0.225912	0.169773	0	7.95862	3.91067	1.52133	1.33345
ENSMUSG00000079440.2	Alpi	1.74466	0	0	0	0	0.0734299	0
ENSMUSG00000100940.1	Gm29372	0	0	0	0	0	0	0
ENSMUSG00000036500.4	Akp3	0	0	0	1.64498	0	0	0
ENSMUSG00000099839.1	Gm29374	0	0	0	0	0	0	0
ENSMUSG00000026247.13	Ecel1	0	0	0	0.131536	0	0.0980604	0
ENSMUSG00000036480.9	Prss56	0.584469	0	0	0	0	0.314873	0.243518
ENSMUSG00000026251.13	Chrnd	8.21528	8.32877	10.9051	6.51078	17.6223	8.27235	12.7282
ENSMUSG00000026253.14	Chrng	1.77517	0.322009	0.0512678	1.54822	1.08827	1.21604	1.29646
ENSMUSG00000026254.17	Eif4e2	21.5841	24.5733	22.4616	24.1947	20.8325	15.794	14.5399
ENSMUSG00000088318.1	Gm26187	0	0	0	0	0	0	0
ENSMUSG00000026255.15	Efhd1	0	0.811073	6.82969	12.2947	5.16163	12.6382	10.784
ENSMUSG00000089821.1	Efhd1os	0	0	0	10.7467	0	4.39352	4.53052
ENSMUSG00000048000.15	Gigyf2	43.7382	41.3829	81.6568	65.7887	72.451	55.6547	64.753
ENSMUSG00000095281.1	Gm22549	0	0	0	0	0	0	0
ENSMUSG00000079436.3	Kcnj13	11.8385	0.30158	0	4.35	0.093876	0.202684	0
ENSMUSG00000089613.1	Gm23504	0	0	0	0	0	0	0
ENSMUSG00000026258.5	Snorc	3.17654	0	7.98137	0.637639	0	0	0
ENSMUSG00000026259.14	Ngef	7.11302	11.0832	28.8578	23.8146	25.2184	33.9256	34.3944
ENSMUSG00000079434.8	Neu2	0.393558	0.147879	0	3.37727	0	0.496927	0.307454
ENSMUSG00000091123.1	Gm17181	14.5024	0	0	0	0	0	0
ENSMUSG00000090994.1	Gm6153	0	0.543015	1.51296	2.61083	4.05672	0.162198	0.669024
ENSMUSG00000026288.14	Inpp5d	8.24623	10.1017	16.424	16.2603	15.2439	20.3164	23.6035
ENSMUSG00000026289.15	Atg16l1	22.4444	17.6824	38.1612	35.408	32.1708	40.7626	44.3862
ENSMUSG00000087968.1	Gm25395	504.973	380.895	127.115	82.9353	94.6767	178.546	81.9726
ENSMUSG00000089281.1	Scarna6	270.215	361.327	72.4849	101.63	45.8894	161.892	60.7663
ENSMUSG00000056055.13	Sag	0.114478	0	0.383518	0.95653	0.107118	0.327639	0.437225
ENSMUSG00000070738.10	Dgkd	55.7461	47.121	49.2442	53.5313	69.4797	57.8699	57.6207
ENSMUSG00000101942.1	Gm19582	19.3924	10.8162	3.42601	6.84268	24.0997	18.9766	20.936
ENSMUSG00000103996.1	4833421G17Rik	0	0	0	0	0	0	0.419329
ENSMUSG00000103591.1	Gm38365	2.55425	0.191951	0	0	0	0.172007	0.236494
ENSMUSG00000005501.14	Usp40	15.0587	8.29187	5.98698	4.24658	5.24254	2.08887	4.18877
ENSMUSG00000095942.1	Gm25198	0	0	0	0	0	0	0
ENSMUSG00000084021.1	Gm5832	0	0.121051	0.944371	0.291009	0.452171	0	0.111856
ENSMUSG00000083478.1	Gm15375	0	0	0	0	0	0	0
ENSMUSG00000118514.1	AC087801.1	0	0	0	0	0	0	0
ENSMUSG00000090165.8	Ugt1a10	0	0	0.20712	0	0	0.0628287	0.0327842
ENSMUSG00000092220.1	Gm20528	0	0	0.442129	0	0	0.0807936	0.0333252
ENSMUSG00000118583.1	AC087801.2	0	0	0	0	0	0	0
ENSMUSG00000090175.1	Ugt1a9	1.1636	0	0.214402	0	0	0.0650377	0.0339369
ENSMUSG00000089675.1	Ugt1a8	0	0	0.21084	0	0	0.0639572	0.0333731
ENSMUSG00000090124.7	Ugt1a7c	0	0	0.111292	0	0	0.0475891	0.017616
ENSMUSG00000082837.1	Gm15373	0	0	0	0	0	0	0
ENSMUSG00000090145.7	Ugt1a6b	0	0	0.19712	0	0	0.156333	0.105491
ENSMUSG00000084195.2	Gm15372	0	0	0	0	0	0	0
ENSMUSG00000081261.1	Gm15370	0	0	0	0	0	0	0
ENSMUSG00000054545.17	Ugt1a6a	0	0	0.108892	0	0	0.0465628	0.0582742
ENSMUSG00000081602.1	Gm15369	0	0	0	0	0	0	0
ENSMUSG00000082513.1	Gm15374	0	0	0	0	0	0	0
ENSMUSG00000082677.1	Gm15371	0	0	0	0	0	0	0
ENSMUSG00000089943.1	Ugt1a5	0	0	0.213137	0	0	0.064654	0.0337366
ENSMUSG00000118621.1	AC087801.3	0	0	0	0	0	0	0
ENSMUSG00000081488.1	Gm15368	0	0	0	0	0	0	0
ENSMUSG00000083277.1	Gm15376	0	0	0	0	0	0	0
ENSMUSG00000090171.1	Ugt1a2	0	0	0.212366	0	0	0.06442	0.0336146
ENSMUSG00000081984.3	Dnajb3	0	1.27547	4.26449	0	0	2.61245	3.19903
ENSMUSG00000089960.1	Ugt1a1	0	0	0.211125	0	0	0.0640435	0.0334181
ENSMUSG00000079429.9	Mroh2a	7.38199	2.50317	9.08551	7.49493	7.79186	5.42583	7.30374
ENSMUSG00000044783.16	Hjurp	119.324	93.6944	139.48	141.232	167.736	117.658	136.812
ENSMUSG00000036251.16	Trpm8	0.700079	0	0.0451031	0	0	0.0725299	0.186979
ENSMUSG00000085420.1	4930453O03Rik	0	0	0	0	0	0.277679	0
ENSMUSG00000026295.12	Spp2	0	0	0	0	0	0	0
ENSMUSG00000099553.1	Gm29538	0	0	0	0	0	0.364343	0.751409
ENSMUSG00000100908.1	Gm28888	0	0	2.70162	0	0	0	0.55999
ENSMUSG00000062310.7	Glrp1	0	0	0	0	0	0	0
ENSMUSG00000100798.1	Gm19589	5.73195	1.75222	0.406839	0.35103	0.181811	0.588811	0.607171
ENSMUSG00000104057.1	Gm38130	1.30236	0	0	0	0	0	0
ENSMUSG00000100367.1	Gm29336	0	0	0	0	0	0	0
ENSMUSG00000049866.12	Arl4c	5.336	4.28895	0.777231	0	0.434168	0.406204	1.12773
ENSMUSG00000101736.1	Gm29335	0	0	0	0	0	0	0
ENSMUSG00000097398.2	Platr5	0	3.01317	0	0	0	0	0
ENSMUSG00000099848.1	Gm29337	0	0	0	0	0	0	0
ENSMUSG00000101333.1	Gm4753	0	0	0.340124	0	0	0	0
ENSMUSG00000099378.1	1700067G17Rik	0	0	0	0	0	0	0
ENSMUSG00000099544.1	Gm18699	0	0	0	0	9.81255	0	0.728217
ENSMUSG00000036206.12	Sh3bp4	3.58914	1.53592	2.08752	0.945607	2.61207	0.839229	0.692319
ENSMUSG00000102700.1	Gm38312	3.06495	0	0	0	0	0	0.2027
ENSMUSG00000102083.1	Gm5259	0	0	0.533569	0	0	0.214507	0
ENSMUSG00000101288.1	Gm28342	0	0	0.724712	0	13.3594	7.86647	7.81133
ENSMUSG00000099938.1	C030007H22Rik	0	0	0	0	0	0	0
ENSMUSG00000055013.16	Agap1	63.3331	57.5722	39.5394	35.1783	41.3809	31.8844	33.4385
ENSMUSG00000104114.1	Gm37297	5.55834	0.401643	0	0.193111	0	0	0.0742268
ENSMUSG00000088371.1	Gm25180	0	0	0	0	0	0	0
ENSMUSG00000101662.1	Gm28499	6.12201	0	3.52508	6.22129	0	4.63799	5.84542
ENSMUSG00000102009.6	4933400F21Rik	6.60917	0.338644	0	0	1.19468	0	0.208614
ENSMUSG00000088775.1	Gm26037	9.01323	0	8.92142	0	0	0	0
ENSMUSG00000103252.1	Gm37521	7.1028	0	0.521828	2.58891	0	0.839147	0.346126
ENSMUSG00000034486.8	Gbx2	5.73569	3.47468	180.291	176.421	158.16	156.182	154.969
ENSMUSG00000092627.2	D130058E05Rik	0.583514	0.407188	31.0682	26.9945	21.4499	28.7037	31.9819
ENSMUSG00000067081.13	Asb18	0	0	0	0	0	0	0
ENSMUSG00000026301.16	Iqca	5.12278	9.57965	160.495	219.695	185.662	75.7744	71.7258
ENSMUSG00000100850.1	4930434B07Rik	0	0	0	0	0	0	0
ENSMUSG00000044337.5	Ackr3	1.90284	0.91519	7.71349	3.50644	4.41565	4.5618	7.61104
ENSMUSG00000104087.1	Gm38277	0	0	0	0.168389	0	0	0
ENSMUSG00000101951.1	Gm28721	0	0	0	0	0	0	0
ENSMUSG00000101028.1	Gm28723	0	0	0	0	0	0.342868	0
ENSMUSG00000098368.1	Gm27648	0	0	0	0	0	0	0
ENSMUSG00000101997.1	Gm28722	0	0	0	0	0	0	0
ENSMUSG00000103292.1	Gm35048	0	0	0	0	0.0425491	0.061244	0.189461
ENSMUSG00000034432.11	Cops8	51.5043	48.4356	88.6243	108.832	102.551	110.841	112.587
ENSMUSG00000056128.3	Gm9991	0	0	0	0	0	0.426526	0.439826
ENSMUSG00000048126.16	Col6a3	0.170411	0	0.856351	2.867	3.60767	2.88328	0.44376
ENSMUSG00000103061.1	Gm36970	0	0	0	0	0	0	0
ENSMUSG00000103978.1	4930474B08Rik	0	0	0	0	0	0	0
ENSMUSG00000026303.6	Mlph	16.1736	7.22115	0	0	0	0	0.363361
ENSMUSG00000090550.2	Prlh	0	0	0	0	0	0	0
ENSMUSG00000026304.13	Rab17	0	0	0	0	0	1.03377	0.0888337
ENSMUSG00000100791.1	Gm28199	0	0	0	0	0	0	0.57175
ENSMUSG00000026305.15	Lrrfip1	41.2043	56.6606	96.4037	87.0721	78.9902	63.7718	70.4654
ENSMUSG00000070732.2	Rbm44	14.8565	14.1321	11.788	7.34567	17.962	8.08268	7.87319
ENSMUSG00000100018.1	Gm7776	0	0.265977	0	0	0	0	0
ENSMUSG00000034353.14	Ramp1	1.43352	1.2674	0	0	0	0.113571	0.351337
ENSMUSG00000034343.14	Ube2f	23.7767	26.9647	15.5328	16.1798	17.7849	17.7486	18.202
ENSMUSG00000083064.1	Gm7785	15.4268	0	6.10135	0.903203	9.22237	1.34668	0.099191
ENSMUSG00000026307.12	Scly	5.99399	4.23084	0.56301	3.17122	6.159	1.99936	2.23676
ENSMUSG00000090322.1	Gm17090	7.80088	3.71282	6.09794	11.1195	3.16305	11.9073	4.5142
ENSMUSG00000049515.12	Espnl	0.140401	1.16063	0	0.0283243	0	0.126065	0.324989
ENSMUSG00000026308.8	Klhl30	0	0	0.0690928	0	0	0.777753	0.114572
ENSMUSG00000047443.14	Erfe	22.9482	16.4972	14.6329	4.62011	14.9928	20.1172	19.6444
ENSMUSG00000026309.14	Ilkap	50.2915	38.6557	24.5849	21.9374	21.4154	18.0686	19.6035
ENSMUSG00000100253.1	1700020N18Rik	0	0	0	0	0	0	0
ENSMUSG00000067071.8	Hes6	31.5717	15.6762	46.0381	52.7089	54.0722	74.9825	69.7844
ENSMUSG00000055866.9	Per2	4.00346	1.99483	3.1708	3.69495	3.21673	1.23078	1.29937
ENSMUSG00000101911.1	Gm28381	0	0	0	0	0	0	0
ENSMUSG00000100151.1	Gm28382	0	0	0	0	0	0.102819	0.106026
ENSMUSG00000101958.1	Gm19085	0.707203	0	0	0	0	0	0
ENSMUSG00000034292.13	Traf3ip1	20.3204	10.9372	31.4507	33.9204	39.3768	25.5189	26.8867
ENSMUSG00000026311.16	Asb1	4.47693	4.94241	0.398186	2.71988	1.63115	3.44172	1.92584
ENSMUSG00000101705.1	Gm28380	0	0	0	0	0	0	0
ENSMUSG00000100980.1	Gm29100	0.0288921	0	0	0	0	0	0
ENSMUSG00000007805.4	Twist2	0	0	0	0	0	0	0
ENSMUSG00000101414.1	Gm29101	0	0	0	0	0	0	0
ENSMUSG00000102745.1	Gm37600	0	0	0	0	0	0	0
ENSMUSG00000026313.16	Hdac4	20.579	18.3838	7.34236	8.71956	9.84662	6.17489	8.93009
ENSMUSG00000103101.1	Gm37048	2.23855	0.411983	0	0.0412671	0	0.0922942	0.190344
ENSMUSG00000102565.1	Gm37036	8.44006	0	0	0	0	0.0684779	0
ENSMUSG00000101265.1	Gm29099	0	0	0	0	0	0	0
ENSMUSG00000101522.1	Gm7837	0	0	0	0	0	0	0
ENSMUSG00000026260.12	Ndufa10	64.1088	35.0122	120.265	87.6939	123.052	107.389	108.32
ENSMUSG00000098288.1	Mir6900	0	0	0	0	0	1.43005	0
ENSMUSG00000067064.4	Olfr1416	0	0	0	0.0951582	0	0	0.146306
ENSMUSG00000057464.4	Olfr1415	0	0	0	0	0	0	0
ENSMUSG00000042849.11	Olfr1414	0	0	0	0	0	0.0282107	0.0290904
ENSMUSG00000058904.3	Olfr1413	0	0	0	0	0	0	0
ENSMUSG00000097001.1	1700054K02Rik	0	0	0	0	0	0	0
ENSMUSG00000099363.1	Gm28478	0	0	0	0	0	0	0
ENSMUSG00000046300.4	Olfr1412	0	0	0	0	0	0	0
ENSMUSG00000107778.1	Gm44098	0	0	0	0	0	0	0
ENSMUSG00000062497.3	Olfr1411	0.536199	0	0	0	0	0	0
ENSMUSG00000108131.1	Gm44099	0	0	0	0	0	0	0
ENSMUSG00000063583.6	Olfr1410	0	0	0	0	0	0	0.0223233
ENSMUSG00000061616.5	Olfr12	0	0	0.769941	0	0	0	0
ENSMUSG00000073616.10	Cops9	24.4799	32.194	23.7775	43.3042	34.5181	45.6775	43.5014
ENSMUSG00000044055.5	Otos	0.57878	0	0	0	0	0	0
ENSMUSG00000100546.1	Gm29483	0	5.32941	33.4595	24.1291	35.1695	31.997	41.859
ENSMUSG00000099665.1	Gm29482	0	0	0	0	0	0	0
ENSMUSG00000100781.1	Gm29481	3.40095	0	0	0	0	0	0
ENSMUSG00000034220.7	Gpc1	31.8351	41.5005	11.8525	24.6295	23.6411	19.5921	22.0982
ENSMUSG00000101995.1	Gm29480	2.15565	0	3.22398	0	0	0	0
ENSMUSG00000065470.1	Mir149	0	0	0	0	0	0	0
ENSMUSG00000034212.14	Ankmy1	9.64942	2.213	1.87179	1.09251	1.00869	2.6913	2.81174
ENSMUSG00000047067.7	Dusp28	12.6057	4.22648	0.324852	1.92699	3.53857	1.69777	2.35673
ENSMUSG00000097251.2	5033417F24Rik	5.13365	0.267912	0.0597168	0	2.73538	0.86427	1.03976
ENSMUSG00000026269.14	Rnpepl1	7.42925	4.11651	2.57006	4.15782	4.50847	5.27487	6.56704
ENSMUSG00000100632.1	9430060I03Rik	2.56488	1.81412	1.39	0	6.07054	3.65767	3.45741
ENSMUSG00000026270.11	Capn10	12.4893	8.50441	12.5719	11.8113	14.8137	15.36	15.1468
ENSMUSG00000026271.15	Gpr35	1.3692	2.25578	3.30793	1.09409	0.886962	2.69519	2.7061
ENSMUSG00000100021.1	Gm18697	0	0	0.301168	0	0	0	0
ENSMUSG00000045091.4	Aqp12	1.87374	0	5.49263	0	0	0	0
ENSMUSG00000014602.15	Kif1a	0.218503	0	0.0915017	0	0.357795	0	0.132765
ENSMUSG00000101378.1	Gm28086	0	28.3933	0	0	18.0526	0	0
ENSMUSG00000026272.6	Agxt	1.05115	0	0	0	0	0	0
ENSMUSG00000034159.12	Mab21l4	0	0	0	0	0	0	0
ENSMUSG00000084989.3	Crocc2	2.75124	0.295364	0	0	0	0.0240614	0.0248117
ENSMUSG00000047793.13	Sned1	23.4665	18.654	14.7517	14.5156	12.2727	9.58287	6.81463
ENSMUSG00000098997.1	Mir6901	92.4782	12.3551	0	0	0	9.68741	4.28121
ENSMUSG00000026273.13	Mterf4	27.8711	35.4414	110.318	107.757	117.775	88.1632	83.644
ENSMUSG00000101172.1	Gm28535	15.117	9.73746	8.80239	18.8572	15.6269	10.4709	11.8971
ENSMUSG00000100351.1	Gm7867	7.00079	17.1862	2.34536	2.95113	8.73425	1.57148	2.26868
ENSMUSG00000026274.11	Pask	14.9213	9.50119	7.12604	7.35534	8.29031	6.06113	7.13882
ENSMUSG00000026275.13	Ppp1r7	18.2957	18.9314	41.1095	37.681	33.4777	31.5169	31.7747
ENSMUSG00000106302.1	Mir6902	9.95425	0	0	0	1.86285	0	0
ENSMUSG00000098689.1	Mir6345	13.9359	0	0	0	0	0	0
ENSMUSG00000064389.1	Gm26446	0	0	0	0	0	0	0
ENSMUSG00000034107.10	Ano7	0	0	0.0535712	0.057778	0.239403	0.0861474	0.0444169
ENSMUSG00000034088.15	Hdlbp	209.401	212.016	353.966	332.572	324.976	234.624	238.227
ENSMUSG00000090489.3	Gm17415	15.5029	5.94656	2.16403	0	4.83539	0.434995	0.897119
ENSMUSG00000026276.20	Septin2	27.1947	29.7211	13.1737	12.1311	13.3083	11.958	11.7986
ENSMUSG00000116048.1	Septin2	56.7347	70.6484	31.0062	25.5036	31.6971	28.5066	28.0159
ENSMUSG00000034066.13	Farp2	50.479	50.0982	58.1168	54.2161	48.9111	42.549	41.8645
ENSMUSG00000103854.1	Gm37250	0	0	0	0.771148	0	0.359308	0.148205
ENSMUSG00000026277.14	Stk25	61.1641	59.0458	85.4519	84.2807	95.3452	107.652	114.48
ENSMUSG00000100927.1	Gm28536	13.1574	16.9401	34.2748	45.7929	58.9323	51.0778	64.0242
ENSMUSG00000026278.14	Bok	0	0.728546	0	0	0	0	0.0961721
ENSMUSG00000026279.14	Thap4	7.42713	18.8008	11.557	14.6185	15.5452	17.2817	18.8474
ENSMUSG00000101952.1	Gm10550	7.39574	32.9573	29.5582	33.989	36.908	36.1735	44.3887
ENSMUSG00000026280.17	Atg4b	20.1788	15.014	29.3921	29.4478	25.0313	37.0555	41.364
ENSMUSG00000026281.15	Dtymk	49.203	40.8337	28.5544	30.7967	41.9613	46.1789	44.0764
ENSMUSG00000026283.13	Ing5	18.483	20.4098	33.2169	45.5605	34.2365	40.207	45.9511
ENSMUSG00000088961.1	Gm22089	0	0	0	0	0	0	0
ENSMUSG00000073609.9	D2hgdh	4.04773	3.26553	0.897384	2.68848	0.501286	0.96205	2.02543
ENSMUSG00000094651.2	Gal3st2	0.207989	0	0	0	0	0.336152	0.0577724
ENSMUSG00000101660.1	Gm18666	0	0	0.445569	0	0	0	1.47772
ENSMUSG00000093805.7	Gal3st2b	0	0	0	0	0	0.124895	0.225382
ENSMUSG00000099624.1	Gm7889	3.99001	4.59768	0	0	0	0.179129	0.184715
ENSMUSG00000073608.4	Gal3st2c	0.77764	1.24803	0.309092	2.07162	0.567315	2.82252	2.88307
ENSMUSG00000034000.15	Neu4	0	0	0	0	0	0	0
ENSMUSG00000026285.7	Pdcd1	0	0	0	0	0	0.622404	0.0916874
ENSMUSG00000100990.1	Gm7891	0	0	0	0	0	0	0
ENSMUSG00000100347.1	Gm7895	0	4.32638	19.2867	22.8618	19.8196	4.53519	5.05375
ENSMUSG00000077413.1	Gm23389	0	0	0	0	0	0	0
ENSMUSG00000100518.1	4930440C22Rik	0	0	0	0	0	0	0
ENSMUSG00000089310.1	Gm23181	0	0	0	0	0	0	0
ENSMUSG00000099592.1	Gm5264	0	0	1.76179	0	0	0.607095	2.08675
ENSMUSG00000051185.9	Fam174a	10.2164	5.64883	12.1034	6.1683	12.9773	9.26827	8.84048
ENSMUSG00000103973.1	BC055308	1.40567	0	0	0	0.7516	0	0
ENSMUSG00000081051.4	Gm15427	768.565	514.463	365.761	474.681	553.677	447.758	418.898
ENSMUSG00000040710.10	St8sia4	0	0.142977	0	0	0	0.00854142	0.0176155
ENSMUSG00000103197.1	Gm37642	0	0	0	0	0	0	0
ENSMUSG00000100777.1	4930598F16Rik	0	0	0	0	0	0	0
ENSMUSG00000102718.1	Gm37761	0	0	0	0	0	0	0
ENSMUSG00000095955.1	Gm22360	0	3.5795	0	0	2.22846	4.81137	14.8842
ENSMUSG00000100062.1	1700063A18Rik	0	0	0	0	0	0	0
ENSMUSG00000080345.3	Gm24586	0	0	0	0	0	0	0
ENSMUSG00000096585.1	Gm22917	0	0	0	0	0	0	0
ENSMUSG00000102658.1	Gm37076	0	0	0	0	0	0	0
ENSMUSG00000100336.1	Gm29601	0	0	0	0	0	0	0
ENSMUSG00000100589.1	4930533P14Rik	0	0	0	0	0	0.883048	0
ENSMUSG00000095610.1	Gm26245	0	0	0	0	0	0	0
ENSMUSG00000100362.1	Gm1833	0	0	0	0	0.349626	0.754863	0
ENSMUSG00000077255.1	Gm26078	0	0	0	0	0	0	0
ENSMUSG00000040693.7	Slco4c1	4.56906	2.38014	0	0	0	0.559432	0
ENSMUSG00000097814.5	Panct2	4.88628	2.23111	0	0	0	0	0.0429507
ENSMUSG00000045463.15	Slco6b1	0	0	0	0	0	0	0
ENSMUSG00000097480.1	Gm9499	0	0	0	0	0	0	0
ENSMUSG00000100454.1	Gm28901	0.268807	0.808031	10.3562	0.242814	0.503049	1.92966	4.97644
ENSMUSG00000044757.7	Gm6430	0.102095	0.613793	2.90727	0.276668	0.382123	1.87969	3.09532
ENSMUSG00000026331.13	Slco6c1	0	0	0	0	0	0	0
ENSMUSG00000100484.1	Gm7133	0	0	0.942055	0	3.27438	0.252485	0.260358
ENSMUSG00000101348.6	Gm7135	0.452024	0	0	0	0.634444	0.2283	0.392365
ENSMUSG00000103179.1	Gm37171	0	0	0	0	0	0	0
ENSMUSG00000044768.16	D1Ertd622e	1.76982	1.0033	5.5366	6.79022	4.94887	6.74812	6.6802
ENSMUSG00000118489.1	AC099860.1	2.55888	3.58074	16.8496	17.0568	16.5409	24.0652	26.1023
ENSMUSG00000040648.14	Ppip5k2	49.9965	47.3399	48.1366	44.4897	47.5696	41.2398	43.5901
ENSMUSG00000026333.14	Gin1	3.30755	3.35638	3.01721	3.74892	4.94789	6.46926	4.184
ENSMUSG00000026335.16	Pam	7.30715	4.60562	5.39312	4.5875	7.57923	4.01164	4.37481
ENSMUSG00000104140.1	Gm37140	0.302647	0	0	0.546764	0	0	0.420325
ENSMUSG00000089169.1	Gm25413	0	0	0	0	0	0	0
ENSMUSG00000089782.1	Gm3531	9.3802	8.6157	85.7639	72.4927	52.6627	11.9913	14.1131
ENSMUSG00000089706.7	B230216N24Rik	0.217691	0	0	0	0.162956	0.0586385	0
ENSMUSG00000096085.1	Gm24465	0	0	0	0	0	0	0
ENSMUSG00000100182.6	1810006J02Rik	0	0	0	1.2231	0	0.182365	0.188052
ENSMUSG00000100711.1	Gm29461	0	0	0	0	0	0	0
ENSMUSG00000097608.1	Gm7952	0	0	0	0	0	0	0
ENSMUSG00000099634.1	Gm29462	0	0	18.5267	2.79742	0.413967	0.297926	0
ENSMUSG00000026336.13	Slco6d1	0	0	0	0	0	0	0
ENSMUSG00000089791.1	Gm3555	1.46138	1.30415	15.4525	30.8567	19.5713	3.44441	5.2643
ENSMUSG00000096193.1	Gm26134	0	0	0	0	0	0	0
ENSMUSG00000100009.6	Gm7967	0.25697	0	0	0	0	0	0
ENSMUSG00000099686.1	Gm29460	0	0	0	0	0	0	0
ENSMUSG00000087804.1	Gm23434	0	0	0	0	0	0	0
ENSMUSG00000099453.1	Gm18248	1.38044	0	0	0	0	0	0
ENSMUSG00000067028.11	Cntnap5b	0.538543	0	0.451048	0	1.14527	0.0659388	0.101992
ENSMUSG00000082431.3	Prdx2-ps1	0.640273	0.160388	5.18376	4.24132	10.1848	2.15585	2.81589
ENSMUSG00000104104.1	Gm37877	0	0	0	0	0	0	0
ENSMUSG00000100662.1	Gm19029	0	0	0.756836	0	0	0	0
ENSMUSG00000087883.1	Gm23602	0	0	0	0	0	0	0
ENSMUSG00000099835.1	Gm29668	0	0	0	0	1.51394	0	0
ENSMUSG00000100794.1	Gm29667	0	0	0	0	0	0.700431	0.361136
ENSMUSG00000099427.1	Gm18700	0	0	0	0	0	0	0
ENSMUSG00000099892.1	Gm18185	0	0	0	0	0	0	0
ENSMUSG00000100977.1	Gm29334	0	0	0	0	0	0	0
ENSMUSG00000077039.1	Gm25537	0	0	0	0	0	0	0
ENSMUSG00000100684.1	Gm20268	0	0	0	0	0	0	0
ENSMUSG00000100088.1	Gm28801	0	0	0	0	0	0	0
ENSMUSG00000100222.1	Psmb6-ps2	0	1.90145	0.605469	0	0.33822	0.243412	0.251002
ENSMUSG00000100065.1	Gm18969	0	0	0	0	0	0	0
ENSMUSG00000100349.1	Gm28188	0	0	0	0	0	0	0
ENSMUSG00000099375.1	Gm28187	0	0	0	0	0	0	0
ENSMUSG00000077295.1	Gm24122	0	0	0	0	0	0	0
ENSMUSG00000099770.1	Gm28623	0	0	0	0	0	0	0
ENSMUSG00000088510.1	Gm23036	0	0	0	0	0	0	0
ENSMUSG00000101890.1	Gm3116	0	0	0	0	0	0	0
ENSMUSG00000099989.1	Gm20281	0	0	0	0	0	0	0
ENSMUSG00000087908.1	Gm22034	0	0	0	0	0	0	0
ENSMUSG00000100955.1	Gm18728	0	0	0.85031	2.75125	10.1331	0.911584	3.05503
ENSMUSG00000088594.1	Gm23965	0	0	0	0	0	0	0
ENSMUSG00000099469.1	Gm29141	0	0	1.93585	0	0	0	0
ENSMUSG00000102325.1	Gm37789	0	0	0	0	0	0	0
ENSMUSG00000101297.1	Gm18447	0	0	0	0	0	0	0
ENSMUSG00000100059.1	Gm29140	0	0	0	0	0	0	0
ENSMUSG00000088161.1	Gm23537	0	0	0	0	0	0	0
ENSMUSG00000099464.1	Gm5260	0	0	0	0	0	0	0
ENSMUSG00000100935.1	Gm29592	0	0	0	0	0	0	0
ENSMUSG00000099801.1	Gm29011	0	0	0	0	0	0	0
ENSMUSG00000050840.8	Cdh20	0	0	1.32993	1.43437	2.43675	0.513277	0.396962
ENSMUSG00000103991.1	Gm38031	0	0	0	0	0	0	0
ENSMUSG00000084704.1	n-R5s216	0	0	0	0	0	0	0
ENSMUSG00000103060.1	Gm36969	0	0	0	0	0	0	0
ENSMUSG00000089866.1	Gm15699	0	0	0	0	0	0	0
ENSMUSG00000099669.1	Gm29012	0	0	0	0	0	0	0
ENSMUSG00000099702.1	Gm29013	1.07523	0	0	0	0	0	0
ENSMUSG00000047496.6	Rnf152	0.418144	0.224453	0.575344	0.0269793	0.139736	0.201132	0.103702
ENSMUSG00000099582.1	Gm29014	0	0	0	0	0	0	0
ENSMUSG00000097482.2	Gm17634	2.4636	0	0	0	0	0	0.106922
ENSMUSG00000101214.1	Gm28403	0	0.0706655	0	0	0	0.633231	0.587679
ENSMUSG00000067017.5	Capza1-ps1	36.022	49.015	35.173	29.2366	36.2089	37.2873	35.7152
ENSMUSG00000056536.14	Pign	21.7434	17.946	8.66584	7.77169	8.12064	7.33379	6.70991
ENSMUSG00000100672.1	Gm28404	29.8144	5.49568	0.942286	0	0	0.37882	0.390633
ENSMUSG00000101219.1	Gm20302	2.31662	0	0	0	0.867073	0	1.28696
ENSMUSG00000076999.1	Gm22426	6.63616	0	0	0	0	0	0.92165
ENSMUSG00000101656.1	Gm8004	0	0	0	0	0	1.66877	1.14721
ENSMUSG00000026319.13	Relch	36.2393	36.2244	37.5857	22.1223	29.1405	28.1795	33.0816
ENSMUSG00000104044.1	Gm37566	1.63839	0.527679	0	0.26428	0	0.433447	0.162532
ENSMUSG00000101330.1	Gm10193	0	0	0	0	1.54834	1.48576	0.383023
ENSMUSG00000026321.7	Tnfrsf11a	0	1.88784	0.0713209	0.0192304	0	0.0860179	0.147834
ENSMUSG00000102690.1	Gm37779	0	2.49294	0.44201	0	0	0.152313	0
ENSMUSG00000089206.1	Gm26214	0	0	0	0	0	0	0
ENSMUSG00000099448.1	Gm18801	0	0	0	0	0	0	0.165072
ENSMUSG00000099843.1	Gm7160	0.899184	0	0.602478	0	0	0	0.249763
ENSMUSG00000038866.15	Zcchc2	30.2078	30.8147	93.3392	79.7366	81.9105	89.6408	96.7332
ENSMUSG00000102501.1	Gm37372	0.153929	0.231354	0.837983	0	1.51234	0.207316	0.400838
ENSMUSG00000097612.1	Gm26509	6.45136	11.7165	0	5.58472	0	2.53426	0.373326
ENSMUSG00000101583.1	Gm20753	0	0	0	0	0	0	0
ENSMUSG00000044340.7	Phlpp1	13.3226	8.53711	10.0202	7.84111	11.2301	7.67549	11.715
ENSMUSG00000103291.1	Gm38235	0.771896	0	0.0430993	0	0	0	0
ENSMUSG00000100247.1	A530053M12Rik	0	0	0	0	0	0	0
ENSMUSG00000099604.1	Gm6651	0	0	0	0	0.879871	0	1.30595
ENSMUSG00000057329.7	Bcl2	1.0575	0.292787	0.326306	1.18148	0.572872	1.57419	1.32375
ENSMUSG00000054006.14	D630008O14Rik	1.73521	0	0	0.335877	0.463901	0.250397	0.559445
ENSMUSG00000098344.1	Mir3473f	0	0	0	0	0	0	0
ENSMUSG00000103348.1	Gm37053	0	0	0	0	0	0	0.16958
ENSMUSG00000009905.5	Kdsr	7.13158	9.44942	13.5177	11.0474	10.2437	12.3854	13.2061
ENSMUSG00000009907.17	Vps4b	28.4733	23.2901	18.6105	22.4372	24.4738	21.6892	21.2527
ENSMUSG00000067006.12	Serpinb5	0	0	0	0	0	0	0.0643479
ENSMUSG00000083613.1	Pou2f3-rs1	0	0	0	0	0	0	0
ENSMUSG00000059956.14	Serpinb12	0.816105	1.68658	1.79423	4.69959	1.05	7.14451	6.02135
ENSMUSG00000048775.10	Serpinb13	0	0	0	0	0	0	0
ENSMUSG00000084228.1	Gm8080	0	0	0	0	2.58057	0	0.229814
ENSMUSG00000044594.14	Serpinb3a	0	1.40898	50.9034	32.7428	38.1571	23.726	28.8599
ENSMUSG00000058017.6	Serpinb3d	0	0	0	0	0	0	0
ENSMUSG00000083884.1	Gm15388	0	0	0	0	0	0	0
ENSMUSG00000073602.10	Serpinb3b	0	0	0	0	0	0.152493	0.0524161
ENSMUSG00000080729.1	Gm8084	0	0	0	2.14271	0	0	0
ENSMUSG00000081114.1	Gm15390	0	0	0	0	0	0	0
ENSMUSG00000073601.2	Serpinb3c	0	0	0	0	0.0718641	0	0
ENSMUSG00000084189.1	Gm8089	0	0	0	0	0	0	0
ENSMUSG00000026327.8	Serpinb11	0	0	0	0	0	0.157004	0
ENSMUSG00000087210.1	Gm15391	0	0	0	0	0	0	0
ENSMUSG00000067001.11	Serpinb7	0	0	0	0	0	0	0
ENSMUSG00000089278.1	Gm24553	0	0	0	0	0	0	0
ENSMUSG00000062345.10	Serpinb2	0	0	0	0	0	0.0730548	0
ENSMUSG00000092572.7	Serpinb10	0	0	0	0	0	0	0
ENSMUSG00000026315.13	Serpinb8	2.55094	1.03839	0.267063	0.240029	0.447551	0.9305	1.07023
ENSMUSG00000086161.1	Gm15389	0	0	0.320462	2.76502	0	0.257666	1.85991
ENSMUSG00000096241.1	Gm24267	0	0	0	0	0	0	0
ENSMUSG00000077237.1	Gm22438	0	0	0	3.48769	0	0	4.02174
ENSMUSG00000100457.6	D830032E09Rik	0	3.21899	0	0	0	0.851171	0.243809
ENSMUSG00000101477.1	Gm18448	0	0	0	0	0	0	0
ENSMUSG00000099484.1	Gm28282	0	0	0	0	0	0	0
ENSMUSG00000100041.1	Gm5702	0	5.11917	2.07463	1.77139	2.80069	5.62983	3.87026
ENSMUSG00000104478.1	Gm38212	0	0	0	0	0	0	0
ENSMUSG00000101231.1	Gm28283	0	0	0	0	0	0	0
ENSMUSG00000101097.1	Gm6679	0	0	0	0	0.127579	0	0
ENSMUSG00000100831.1	Gm17847	0	0	3.40878	0	0	1.37041	0.785079
ENSMUSG00000100884.1	Gm28281	0	0	0	0	0	0	0
ENSMUSG00000089037.1	Gm22159	0	0	0	0	0	0	0
ENSMUSG00000084741.1	Gm25293	0	0	0	0	0	0	0
ENSMUSG00000100025.1	Gm8141	1.62688	0.111145	1.05289	2.27115	8.58015	0	0
ENSMUSG00000026312.17	Cdh7	0.0253889	0	0.127585	0.0688018	0.237566	0.666795	0.811
ENSMUSG00000100290.1	Gm18552	0	0	0	0	0	0	0
ENSMUSG00000100758.1	Gm3332	0	0	0	0	0	0	0
ENSMUSG00000099926.1	Gm6693	0	0	0	0	0	0	0
ENSMUSG00000047216.8	Cdh19	0	0	0.747994	0.537822	1.39279	0.160379	0.124035
ENSMUSG00000102788.1	Gm38255	0	0	0	0	0	0	0
ENSMUSG00000102160.1	Gm36944	0	0	0	0	0	0	0
ENSMUSG00000101253.1	Gm29088	0	0	0	0	0	0	0
ENSMUSG00000101846.1	Gm19927	0	0	0	0	0	0	0
ENSMUSG00000100555.1	Gm8173	1.03117	0	1.83524	1.63006	0	0.173602	0
ENSMUSG00000102728.1	Gm37934	0	2.85826	0	0	0	0	0
ENSMUSG00000038702.6	Dsel	8.13612	10.9326	9.14743	8.02841	12.2057	9.70735	7.82994
ENSMUSG00000101875.1	Gm6028	0	0	0	0	0	0.149482	0
ENSMUSG00000099732.2	Gm17752	0	0	0	0	0.0165265	0	0
ENSMUSG00000101220.1	Gm6717	0	0	0	0	0.569081	0	0
ENSMUSG00000100020.1	Gm19086	0	0	0	0	0	0	0
ENSMUSG00000101054.1	Gm18406	0	0	0	0	0	0	0
ENSMUSG00000088691.1	Gm22331	0	0	0	0	0	0	0
ENSMUSG00000099884.1	Gm8204	0	0	0	0	0	0	0
ENSMUSG00000100304.1	Gm28190	0	0	0	0	0	0	0
ENSMUSG00000101453.1	Gm28189	0	0	0	0	0	0	0
ENSMUSG00000102105.1	Gm17946	0	0	0	0	0	0	0
ENSMUSG00000099943.1	Gm18181	0	0	0	0	0	0	0
ENSMUSG00000084546.1	Gm24937	0	0	0	0	0	0	0
ENSMUSG00000097648.1	9330185C12Rik	0	0	0	0	0	0	0
ENSMUSG00000101687.1	Gm4854	0	0	0	0	0	0	0
ENSMUSG00000100515.6	Gm17916	0	0	0	0	0	0	0
ENSMUSG00000070695.4	Cntnap5a	1.32711	0.594894	0.3315	0.609908	0.0217857	0.376294	0.776055
ENSMUSG00000092948.1	Gm23393	0	0	0	0	0	0	0
ENSMUSG00000102033.1	Gm28263	0	0	0	0	0	0	0
ENSMUSG00000094429.2	Gm19965	0	0	0.0704382	0	0	0	0.116803
ENSMUSG00000101154.1	Gm17777	0	0	0	0	0	0	0
ENSMUSG00000065865.1	Gm24030	0	0	0	0	0	0	0
ENSMUSG00000098815.1	Gm27785	0	0	0	0	0	0	1.6087
ENSMUSG00000101573.1	Gm28361	0	0	0	0	0	0	0
ENSMUSG00000107979.1	Zfp813-ps	0	6.81728	6.73437	5.58708	17.6827	10.9683	15.0327
ENSMUSG00000101373.2	Zfp813-ps	0	6.8012	9.58125	14.2834	2.47389	20.2352	17.7006
ENSMUSG00000099615.1	Gm28362	0	0	8.73113	0.618273	6.58483	5.31836	5.08202
ENSMUSG00000100265.1	Gm28363	0	6.54469	6.02545	0.171016	3.18872	7.90457	8.36929
ENSMUSG00000100527.1	Gm28359	0	0	0	0	0	0.389423	0.914232
ENSMUSG00000099571.1	Gm18182	0	0	0	0	0	0	0.282904
ENSMUSG00000101303.1	B020011L13Rik	0	6.58522	14.8636	19.9885	20.2359	24.7365	24.2988
ENSMUSG00000100305.1	Gm28360	0	0	0	0	0	0.345283	0.335874
ENSMUSG00000099534.1	Gm28169	0	0	0	0.333605	0	0.497408	0
ENSMUSG00000100886.1	Gm7195	0	0	0	1.48334	2.79373	3.71963	4.66494
ENSMUSG00000101415.1	Gm28168	0	0	0.608634	0	0	0.685118	0.235494
ENSMUSG00000100617.1	Gm7145	0.56818	0.64048	11.7778	1.92465	3.98738	12.483	14.5491
ENSMUSG00000100703.6	Gm28358	0	0	6.87935	0	9.93521	1.88874	0.973819
ENSMUSG00000100177.1	Gm29489	6.29207	0	0	0	0	0.529647	0.819244
ENSMUSG00000101363.1	Gm29490	0	0	0	0.336532	0	0	0
ENSMUSG00000101590.1	Gm29104	0	0	0	0	0	1.9325	6.77537
ENSMUSG00000102030.1	Gm29106	0.0635166	2.86396	5.18674	10.5857	5.43812	2.58777	4.58711
ENSMUSG00000099870.1	Gm7200	0	0	0	0.197926	0.820103	0	0
ENSMUSG00000026374.14	Tsn	33.6354	27.2457	18.9693	21.8839	18.9259	30.1439	28.2473
ENSMUSG00000026377.12	Nifk	54.2078	55.0633	83.3074	104.492	114.429	84.0125	72.8089
ENSMUSG00000099936.1	Gm28867	0	0	0	0.106273	0	0	0
ENSMUSG00000064302.13	Clasp1	30.1562	29.5005	32.106	31.1234	28.4903	23.0887	27.3487
ENSMUSG00000077257.1	Gm26080	0	1.46186	0	0	0	0	0
ENSMUSG00000107722.1	2900060B14Rik	7.23945	9.17103	3.11826	4.48418	3.48377	8.07884	5.45808
ENSMUSG00000080542.1	Gm22710	35.676	11.4902	15.3668	12.8905	15.2605	38.4397	26.8974
ENSMUSG00000100770.1	Gm28466	4.64028	0	0	0	0	0	0
ENSMUSG00000026380.10	Tfcp2l1	24.7053	14.9542	21.2116	18.0604	17.1798	14.3096	13.9308
ENSMUSG00000089601.1	Gm22094	0	0	0	0	0	0	0
ENSMUSG00000101624.1	Gm28882	0	0	0	0	0	0	0.281778
ENSMUSG00000088363.1	Gm23497	3.92044	16.2041	27.9098	2.65601	7.33677	5.94019	14.9733
ENSMUSG00000100040.1	Gm28467	0	0	0	0	0	0	0
ENSMUSG00000048402.14	Gli2	7.12289	3.42916	37.9379	39.3085	44.0858	63.6432	64.4041
ENSMUSG00000098273.1	Mir6346	0	0	0	0	0	0	0
ENSMUSG00000097408.1	Gm26831	0	0	0	0	0	0	0
ENSMUSG00000096939.1	Gm8321	0	0	0	0	0	0	0
ENSMUSG00000100767.1	Gm3508	0	0	0	0	0	0	0
ENSMUSG00000099860.1	Gm29456	0	0	2.77901	0	1.55238	0	0.460825
ENSMUSG00000101179.1	Gm29455	1.50747	0	0	0	0	0	0
ENSMUSG00000037035.5	Inhbb	1.31756	0	0	0	0	0	0
ENSMUSG00000004451.14	Ralb	8.06354	13.4014	0.909124	0.700368	0.483661	1.11387	0.538408
ENSMUSG00000101437.1	Gm29454	0	0	0	0	0	0	0
ENSMUSG00000098447.2	Gm27184	0	0	0	0.189611	1.37489	2.96847	3.35256
ENSMUSG00000098923.1	Tmem185b	0.360947	8.27317	4.91247	2.73063	3.75737	4.64867	5.35758
ENSMUSG00000101731.1	3830432H09Rik	0	0	0	0	0	0	0.201316
ENSMUSG00000084505.1	Gm25322	0	0	0	0	0	0	0
ENSMUSG00000026383.14	Epb41l5	16.3347	16.3825	24.8888	25.7047	28.404	24.0757	27.2665
ENSMUSG00000102687.1	Gm37219	1.10077	0	1.3829	0	0	0	0.382196
ENSMUSG00000026384.13	Ptpn4	35.1822	23.5129	13.7434	15.1276	16.7444	9.80733	10.3632
ENSMUSG00000091876.1	Gm3851	0	0	6.04041	3.25737	7.49827	2.15856	1.11294
ENSMUSG00000103146.1	Gm37745	0.905308	0	0.470623	0.747271	0.116842	0.0105112	0.0216779
ENSMUSG00000100436.1	Gm29657	0	0	0	3.02879	0	0.250885	0
ENSMUSG00000090277.1	Gm8338	0	0	0	0	0	0	0
ENSMUSG00000100042.1	Gm29658	0	0	0	0	0	0	0
ENSMUSG00000100636.1	Gm3551	0	0	0	0	0	0	0
ENSMUSG00000101224.1	Gm28209	0	0	0	0	0	0	0
ENSMUSG00000036975.5	Tmem177	12.4325	8.42592	2.55526	0.275591	2.42656	2.15727	1.11227
ENSMUSG00000036962.12	Cfap221	1.04904	1.77379	3.14833	1.1845	4.58076	1.82497	3.09598
ENSMUSG00000092245.1	Gm17973	0	1.84138	3.2835	0	0.458548	3.63012	7.82693
ENSMUSG00000026387.15	Sctr	0	0	0	0	0	0	0.0879507
ENSMUSG00000050777.7	Tmem37	3.49879	7.30372	0	0	0	3.53421	2.69957
ENSMUSG00000026385.16	Dbi	43.7259	53.8688	56.2837	50.1816	66.067	81.6997	55.8745
ENSMUSG00000026388.15	3110009E18Rik	2.30899	4.33801	13.9765	6.63638	7.95471	11.3084	10.1306
ENSMUSG00000026389.16	Steap3	1.02556	0.335089	0.336107	0.161111	0	0.0600545	0.0619271
ENSMUSG00000036907.9	C1ql2	0	0	0	0	0.119223	0.429014	0
ENSMUSG00000101275.1	1700012E03Rik	0	0	0	0	0.519488	0.124623	0
ENSMUSG00000026390.7	Marco	1.8533	0.895341	13.1937	25.8289	4.33536	5.17046	6.34286
ENSMUSG00000058665.8	En1	0	2.33541	0	0.175448	0	0.392391	0.539502
ENSMUSG00000099957.4	2610027F03Rik	0	0	0	0	0	0	0
ENSMUSG00000101386.1	Gm29346	0	0	0	0	0	0	0
ENSMUSG00000101922.1	Gm29345	0	0	0	2.30765	11.3545	0	0
ENSMUSG00000100761.1	Gm29344	0	0	0	0	0	0	0
ENSMUSG00000099336.1	Gm29348	0	0	0	0	0	0	0
ENSMUSG00000100979.1	Gm29347	0	0	0	0	0	0	0
ENSMUSG00000102360.1	Gm37043	0	0	0	0	0	0	0
ENSMUSG00000097881.7	Celrr	0	0	0	0.29694	0.492147	0	0
ENSMUSG00000101700.1	Gm29359	0	0	0	0	0	0	0
ENSMUSG00000104332.1	Gm38283	0	0	0	0	0	0	0
ENSMUSG00000003721.14	Insig2	5.64982	8.16082	3.99447	2.45233	4.73732	3.50821	4.43283
ENSMUSG00000104253.1	Gm37174	1.66664	1.75347	0	2.18294	0	0	0
ENSMUSG00000101791.1	2210011K15Rik	0	0	0	0	0	0	0
ENSMUSG00000026339.18	Ccdc93	12.0456	11.8131	19.2542	20.9472	18.9589	10.4283	10.1195
ENSMUSG00000085857.1	Gm15392	12.2829	9.84594	6.72105	6.95297	3.9843	15.5504	17.2863
ENSMUSG00000083582.1	Gm15393	0	0	0	0	0	0	0
ENSMUSG00000050534.8	Htr5b	2.50219	1.58349	29.1188	16.6544	11.2137	12.1942	16.644
ENSMUSG00000081130.1	Gm8217	0	0	0	0	0	0	0
ENSMUSG00000001674.11	Ddx18	40.282	39.5656	103.662	91.3149	126.617	124.678	140.254
ENSMUSG00000102006.1	Gm28591	0	0	0	0	0	0	0
ENSMUSG00000102488.1	Gm37920	0	0	0	0	0	0	0
ENSMUSG00000083584.1	Gm15394	0	0	0.163171	0	0.182297	0.918379	0.541152
ENSMUSG00000100913.1	Gm8392	0	0	0	0	0	0	0
ENSMUSG00000080410.2	Gm26472	0	0	0	0	0	0	0
ENSMUSG00000099960.1	Gm28590	0	0	0	0	0	0	0
ENSMUSG00000089274.1	Gm24547	0	0	0	0	0	0	0
ENSMUSG00000103263.1	Gm36982	0	0	0	0	0	0	0
ENSMUSG00000089190.1	Gm25771	0	0	0	0	0	0	0
ENSMUSG00000099451.1	Gm29192	0	0	0	0	0	0	0
ENSMUSG00000104180.1	Gm37970	0	0	0	0	0	0	0
ENSMUSG00000100762.1	Gm8403	0	0	0	0	0	0	0
ENSMUSG00000100405.1	Gm28911	56.6286	27.8253	0	0	0	0	0
ENSMUSG00000100525.1	Gm20058	0	0	0	0	0	0	0
ENSMUSG00000101495.1	Gm28912	0	0	0	0	0	0	0
[truncated: 53,365 more rows]
