# Supplementary material for: A simple, efficient, and scalable method to generate oocyte-like cells in vitro
Source: Life Sci Alliance. 2025 Nov 21;9(2):e202503379. doi: 10.26508/lsa.202503379 (PMC12640779; doi:10.26508/lsa.202503379)
Supplement: Supplementary file 2 [file LSA-2025-03379_TableS2.xlsx]

## Sheet: report.pg_matrix_128_IshiuchiLa
Protein.Group	Protein.Names	Genes	First.Protein.Description	4factor_10e4_rep1	4factor_10e4_rep2	4factor_10e4_rep3	8factor_10e4_rep1	8factor_10e4_rep2	8factor_10e4_rep3	100FGOs_rep1	100FGOs_rep2	100FGOs_rep3
Q8K3V4	PADI6_MOUSE	Padi6	Protein-arginine deiminase type-6	33600000000	33800000000	41900000000	58900000000	40400000000	46500000000	84100000000	62200000000	81300000000
P07901	HS90A_MOUSE	Hsp90aa1	Heat shock protein HSP 90-alpha	11900000000	11100000000	14400000000	20000000000	11000000000	9860000000	17000000000	18200000000	28500000000
P16125	LDHB_MOUSE	Ldhb	L-lactate dehydrogenase B chain	5130000000	5040000000	6110000000	10300000000	6410000000	3820000000	17000000000	14600000000	14200000000
Q9R1M5;Q9R1M5-3	NALP5_MOUSE	Nlrp5	NACHT, LRR and PYD domains-containing protein 5	4570000000	3950000000	5320000000	9860000000	6630000000	5500000000	14900000000	15300000000	16100000000
P35700	PRDX1_MOUSE	Prdx1	Peroxiredoxin-1	4700000000	5030000000	5930000000	8310000000	3000000000	5730000000	11400000000	8330000000	7710000000
Q9CWU5-2	KHDC3_MOUSE	Khdc3	Isoform 2 of KH domain-containing protein 3	4350000000	4090000000	4090000000	6760000000	4110000000	5990000000	10600000000	10300000000	10900000000
P63017	HSP7C_MOUSE	Hspa8	Heat shock cognate 71 kDa protein	6140000000	6790000000	6000000000	7840000000	5020000000	5750000000	8430000000	7020000000	7820000000
P63101	1433Z_MOUSE	Ywhaz	14-3-3 protein zeta/delta	12700000000	16000000000	13200000000	8890000000	14000000000	15200000000	8210000000	1090000000	8780000000
Q9WVB3	TLE6_MOUSE	Tle6	Transducin-like enhancer protein 6	1990000000	1680000000	2170000000	4490000000	1710000000	2130000000	7330000000	7190000000	8850000000
P18760	COF1_MOUSE	Cfl1	Cofilin-1	3570000000	4190000000	3600000000	4750000000	3660000000	4960000000	6470000000	6140000000	6110000000
E9Q5F4	E9Q5F4_MOUSE	Actb	Actin, beta (Fragment)	7570000000	6810000000	7630000000	5860000000	4400000000	7580000000	6000000000	4460000000	4990000000
P52480	KPYM_MOUSE	Pkm	Pyruvate kinase PKM	3880000000	2380000000	3650000000	3340000000	3640000000	2940000000	5850000000	4430000000	4560000000
Q8C2W8	Q8C2W8_MOUSE	Fbxw19	F-box and WD-40 domain protein 19	176000000	202000000	128000000	183000000	195000000	230000000	5570000000	5920000000	5150000000
P68368	TBA4A_MOUSE	Tuba4a	Tubulin alpha-4A chain	2710000000	3050000000	2680000000	3160000000	3090000000	3310000000	5040000000	4720000000	4270000000
A0A0J9YV76	A0A0J9YV76_MOUSE	Oas1e	2'-5' oligoadenylate synthetase 1E	742000000	870000000	719000000	491000000	877000000	911000000	5010000000	4500000000	4730000000
Q64GA5;Q64GA5-2	PA24C_MOUSE	Pla2g4c	Cytosolic phospholipase A2 gamma	1170000000	1200000000	1320000000	1270000000	1430000000	1370000000	4730000000	4780000000	5060000000
Q6B966	NAL14_MOUSE	Nlrp14	NACHT, LRR and PYD domains-containing protein 14	1590000000	1560000000	1450000000	2180000000	2120000000	1600000000	4470000000	4970000000	5150000000
P27773	PDIA3_MOUSE	Pdia3	Protein disulfide-isomerase A3	1360000000	1360000000	1570000000	2660000000	1680000000	1290000000	4030000000	4320000000	4020000000
P20029	BIP_MOUSE	Hspa5	Endoplasmic reticulum chaperone BiP	2030000000	1930000000	2260000000	3480000000	1900000000	1630000000	3850000000	4600000000	4520000000
Q9CWE6	OOEP_MOUSE	Ooep	Oocyte-expressed protein homolog	1620000000	1310000000	1630000000	2330000000	2200000000	901000000	3820000000	3860000000	3130000000
Q9JKX6	NUDT5_MOUSE	Nudt5	ADP-sugar pyrophosphatase	1760000000	1750000000	1710000000	1370000000	2690000000	1980000000	3800000000	4140000000	4540000000
Q922F4	TBB6_MOUSE	Tubb6	Tubulin beta-6 chain	4340000000	4310000000	4160000000	2390000000	4900000000	6130000000	3490000000	4810000000	4360000000
P60710;P63260	ACTB_MOUSE;ACTG_MOUSE	Actb;Actg1	Actin, cytoplasmic 1	357000000	248000000	277000000	1610000000	314000000	128000000	3400000000	1750000000	1360000000
P14211	CALR_MOUSE	Calr	Calreticulin	896000000	1160000000	1540000000	2570000000	2340000000	387000000	2800000000	3920000000	2760000000
A0A5F8MPB9	A0A5F8MPB9_MOUSE	Rdx	Radixin	3220000000	3600000000	3480000000	2560000000	2810000000	3280000000	2780000000	2860000000	3320000000
P47738	ALDH2_MOUSE	Aldh2	Aldehyde dehydrogenase, mitochondrial	1220000000	1160000000	1530000000	1170000000	798000000	1410000000	2650000000	3190000000	2870000000
Q9JJ11;Q9JJ11-2	TACC3_MOUSE	Tacc3	Transforming acidic coiled-coil-containing protein 3	749000000	572000000	789000000	832000000	596000000	458000000	2530000000	2330000000	2510000000
Q8VDF2	UHRF1_MOUSE	Uhrf1	E3 ubiquitin-protein ligase UHRF1	895000000	1010000000	1070000000	974000000	1320000000	1510000000	2490000000	2410000000	2950000000
P45591	COF2_MOUSE	Cfl2	Cofilin-2	1160000000	1230000000	1320000000	1620000000	891000000	1550000000	2470000000	2110000000	2370000000
Q66X05	NAL4F_MOUSE	Nlrp4f	NACHT, LRR and PYD domains-containing protein 4F	413000000	409000000	477000000	825000000	635000000	485000000	2320000000	2520000000	2350000000
Q99MZ7	PECR_MOUSE	Pecr	Peroxisomal trans-2-enoyl-CoA reductase	718000000	633000000	715000000	442000000	351000000	563000000	2280000000	1970000000	1200000000
P15327	PMGE_MOUSE	Bpgm	Bisphosphoglycerate mutase	1100000000	1030000000	1080000000	772000000	1060000000	864000000	2260000000	2770000000	3200000000
Q04447	KCRB_MOUSE	Ckb	Creatine kinase B-type	819000000	878000000	1080000000	1980000000	1450000000	2110000000	2250000000	2200000000	2050000000
P08113	ENPL_MOUSE	Hsp90b1	Endoplasmin	1630000000	1490000000	1740000000	2290000000	1550000000	1000000000	2210000000	2450000000	2560000000
P70296	PEBP1_MOUSE	Pebp1	Phosphatidylethanolamine-binding protein 1	2000000000	1980000000	1630000000	979000000	2440000000	2270000000	2070000000	1630000000	2160000000
Q03265	ATPA_MOUSE	Atp5f1a	ATP synthase subunit alpha, mitochondrial	1620000000	1300000000	1490000000	2450000000	1680000000	895000000	2030000000	1590000000	1630000000
P63038	CH60_MOUSE	Hspd1	60 kDa heat shock protein, mitochondrial	1310000000	1330000000	1250000000	2010000000	1190000000	1490000000	1970000000	2030000000	2040000000
Q9WTX5	SKP1_MOUSE	Skp1	S-phase kinase-associated protein 1	396000000	265000000	436000000	484000000	463000000	266000000	1780000000	1900000000	1920000000
Q9D7X8	GGCT_MOUSE	Ggct	Gamma-glutamylcyclotransferase	257000000	231000000	278000000	553000000	346000000	201000000	1740000000	1370000000	1420000000
Q8VEL2	MTMRE_MOUSE	Mtmr14	Myotubularin-related protein 14	933000000	924000000	921000000	943000000	1070000000	1060000000	1670000000	1600000000	1780000000
P13864;P13864-2	DNMT1_MOUSE	Dnmt1	DNA (cytosine-5)-methyltransferase 1	74700000	78200000	90100000	91100000	148000000	98000000	1660000000	1600000000	1620000000
B2RUF0	B2RUF0_MOUSE	Ybx2	Y box protein 2	745000000	514000000	778000000	664000000	1030000000	902000000	1650000000	1620000000	1610000000
P60843	IF4A1_MOUSE	Eif4a1	Eukaryotic initiation factor 4A-I	638000000	617000000	506000000	1210000000	468000000	534000000	1620000000	1640000000	1220000000
Q8BFZ3	ACTBL_MOUSE	Actbl2	Beta-actin-like protein 2	827000000	822000000	810000000	1330000000	989000000	316000000	1570000000	1260000000	1220000000
E9PXM9	E9PXM9_MOUSE	Fbxw24	F-box and WD-40 domain protein 24	303000000	323000000	289000000	391000000	243000000	251000000	1490000000	1340000000	1160000000
P68372	TBB4B_MOUSE	Tubb4b	Tubulin beta-4B chain	470000000	404000000	767000000	1210000000	655000000	431000000	1490000000	1640000000	1430000000
Q9DBF1;Q9DBF1-2	AL7A1_MOUSE	Aldh7a1	Alpha-aminoadipic semialdehyde dehydrogenase	778000000	743000000	789000000	500000000	572000000	1180000000	1460000000	1360000000	1520000000
Q68FD5	CLH1_MOUSE	Cltc	Clathrin heavy chain 1	802000000	747000000	769000000	1200000000	688000000	875000000	1450000000	1440000000	1360000000
P16858	G3P_MOUSE	Gapdh	Glyceraldehyde-3-phosphate dehydrogenase	2880000000	4570000000	4450000000	2590000000	5620000000	9360000000	1440000000	1540000000	1400000000
P62259	1433E_MOUSE	Ywhae	14-3-3 protein epsilon	2770000000	2620000000	1870000000	1820000000	1960000000	1910000000	1440000000	1560000000	1610000000
Q99L47	F10A1_MOUSE	St13	Hsc70-interacting protein	1200000000	1560000000	1150000000	1460000000	774000000	709000000	1440000000	1110000000	1290000000
Q7TMM9	TBB2A_MOUSE	Tubb2a	Tubulin beta-2A chain	117000000	219000000	275000000	294000000	289000000		1420000000		1520000000
Q61142;Q61142-2	SPIN1_MOUSE	Spin1	Spindlin-1	778000000	714000000	955000000	993000000	879000000	880000000	1400000000	1470000000	1460000000
P62962	PROF1_MOUSE	Pfn1	Profilin-1	1130000000	974000000	1050000000	1830000000	1250000000	978000000	1360000000	1300000000	1460000000
D3YY75	D3YY75_MOUSE	Vangl2	Vang-like protein			297000000	1160000000			1320000000	1100000000	1450000000
Q9EQK5	MVP_MOUSE	Mvp	Major vault protein	1440000000	1190000000	1460000000	2260000000	1430000000	1420000000	1300000000	1340000000	1420000000
Q9R0P5	DEST_MOUSE	Dstn	Destrin	684000000	562000000	626000000	590000000	515000000	502000000	1280000000	1320000000	1060000000
Q8QZT1	THIL_MOUSE	Acat1	Acetyl-CoA acetyltransferase, mitochondrial	995000000	838000000	381000000	1190000000	823000000	737000000	1270000000	1190000000	1080000000
Q80W85	NPM2_MOUSE	Npm2	Nucleoplasmin-2	148000000	199000000	191000000	93300000	279000000	290000000	1240000000	1190000000	1120000000
Q64433	CH10_MOUSE	Hspe1	10 kDa heat shock protein, mitochondrial	405000000	491000000	503000000	999000000	463000000	618000000	1200000000	1190000000	936000000
Q9CWF2	TBB2B_MOUSE	Tubb2b	Tubulin beta-2B chain	804000000	826000000	646000000	1240000000	532000000	926000000	1180000000	967000000	927000000
Q4PLS0	Q4PLS0_MOUSE	Nlrp2	NACHT	73300000	62500000	81300000	139000000	134000000	69200000	1120000000	1090000000	976000000
O35685	NUDC_MOUSE	Nudc	Nuclear migration protein nudC	532000000	488000000	591000000	777000000	587000000	427000000	1100000000	1000000000	1020000000
Q61598	GDIB_MOUSE	Gdi2	Rab GDP dissociation inhibitor beta	1040000000	1010000000	1000000000	1200000000	957000000	855000000	1090000000	1210000000	1330000000
Q91V41	RAB14_MOUSE	Rab14	Ras-related protein Rab-14	396000000	334000000	424000000	924000000	375000000	445000000	1070000000	1030000000	929000000
P00342	LDHC_MOUSE	Ldhc	L-lactate dehydrogenase C chain	138000000	129000000	170000000	158000000	110000000	121000000	1060000000	1010000000	955000000
P09103	PDIA1_MOUSE	P4hb	Protein disulfide-isomerase	782000000	783000000	963000000	1280000000	1030000000	893000000	1060000000	1030000000	1090000000
D3Z0V7;E9QLZ1	D3Z0V7_MOUSE;E9QLZ1_MOUSE	Tsc22d1	TSC22 domain family protein 1	82000000	79000000	85800000	66000000	86500000	78500000	1020000000	877000000	959000000
P17182	ENOA_MOUSE	Eno1	Alpha-enolase	668000000	641000000	632000000	925000000	768000000	670000000	1020000000	1010000000	886000000
Q497Z0	Q497Z0_MOUSE	Fbxw16	F-box and WD-40 domain protein 16	67600000	64700000	73300000	104000000	72800000	61300000	1020000000	986000000	914000000
P05064	ALDOA_MOUSE	Aldoa	Fructose-bisphosphate aldolase A	1140000000	1030000000	1240000000	790000000	1390000000	1030000000	1010000000	1110000000	1140000000
Q01853	TERA_MOUSE	Vcp	Transitional endoplasmic reticulum ATPase	1210000000	1330000000	1300000000	1220000000	1320000000	1170000000	966000000	1010000000	978000000
P80317	TCPZ_MOUSE	Cct6a	T-complex protein 1 subunit zeta	845000000	704000000	755000000	919000000	760000000	534000000	939000000	848000000	659000000
F7DBQ0;Q3TML0	F7DBQ0_MOUSE;Q3TML0_MOUSE	Pdia6	Protein disulfide-isomerase A6	568000000	641000000	637000000	720000000	721000000	755000000	911000000	858000000	1000000000
P68254;P68254-2	1433T_MOUSE	Ywhaq	14-3-3 protein theta	1000000000	920000000	939000000	914000000	1070000000	1110000000	904000000	849000000	1050000000
Q6ZQ58	LARP1_MOUSE	Larp1	La-related protein 1	597000000	426000000	502000000	987000000	966000000	745000000	885000000	454000000	364000000
Q8BU47	Q8BU47_MOUSE	Ftdc2	Ferritin	36000000	26900000	45100000	38000000	104000000	34600000	878000000	941000000	1020000000
P80315	TCPD_MOUSE	Cct4	T-complex protein 1 subunit delta	1110000000	1020000000	1070000000	1190000000	1130000000	1120000000	868000000	894000000	908000000
Q62393-3	TPD52_MOUSE	Tpd52	Isoform 3 of Tumor protein D52	553000000	664000000	617000000	370000000	248000000	481000000	852000000	726000000	758000000
Q8BI38	Q8BI38_MOUSE	Fbxw21	F-box and WD-40 domain protein 21	29400000	22800000	32700000	89900000		30900000	847000000	847000000	873000000
Q60605;Q60605-2	MYL6_MOUSE	Myl6	Myosin light polypeptide 6	360000000	371000000	370000000	1580000000	437000000	664000000	844000000	787000000	811000000
Q8C0L6	PAOX_MOUSE	Paox	Peroxisomal N(1)-acetyl-spermine/spermidine oxidase	215000000	335000000	184000000	488000000	302000000	229000000	829000000	718000000	694000000
P63094-2;Q6R0H7-4	GNAS1_MOUSE;GNAS2_MOUSE	Gnas	Isoform Gnas-2 of Guanine nucleotide-binding protein G(s) subunit alpha isoforms short	748000000	655000000	897000000	1620000000	923000000	930000000	828000000	688000000	756000000
P62827	RAN_MOUSE	Ran	GTP-binding nuclear protein Ran	670000000	520000000	776000000	1050000000	863000000	650000000	802000000	867000000	917000000
O88544	CSN4_MOUSE	Cops4	COP9 signalosome complex subunit 4	388000000	377000000	389000000	537000000	394000000	367000000	797000000	785000000	828000000
Q9QXN5	MIOX_MOUSE	Miox	Inositol oxygenase	136000000	143000000	154000000	255000000	189000000	130000000	793000000	912000000	707000000
Q66X22	NLR9B_MOUSE	Nlrp9b	NACHT, LRR and PYD domains-containing protein 9B	35900000	34100000	45700000	57000000	70700000	46200000	782000000	789000000	759000000
P80313	TCPH_MOUSE	Cct7	T-complex protein 1 subunit eta	875000000	863000000	925000000	1040000000	855000000	852000000	765000000	722000000	745000000
P80318	TCPG_MOUSE	Cct3	T-complex protein 1 subunit gamma	1070000000	954000000	1030000000	1010000000	1070000000	1110000000	763000000	890000000	867000000
Q8BIJ7	RUFY1_MOUSE	Rufy1	RUN and FYVE domain-containing protein 1	160000000	184000000	186000000	191000000	197000000	156000000	755000000	778000000	729000000
P99024	TBB5_MOUSE	Tubb5	Tubulin beta-5 chain	463000000	668000000	530000000	1140000000	781000000		748000000		759000000
P14824	ANXA6_MOUSE	Anxa6	Annexin A6	810000000	831000000	813000000	1060000000	735000000	762000000	747000000	737000000	737000000
O35841	API5_MOUSE	Api5	Apoptosis inhibitor 5	1260000000	1260000000	1210000000	1500000000	1120000000	873000000	741000000	499000000	527000000
Q3U2G2	Q3U2G2_MOUSE	Hspa4	Heat shock 70 kDa protein 4	794000000	792000000	797000000	903000000	779000000	756000000	727000000	681000000	690000000
P59999	ARPC4_MOUSE	Arpc4	Actin-related protein 2/3 complex subunit 4	348000000	286000000	370000000	757000000	506000000	352000000	726000000	342000000	566000000
P80314	TCPB_MOUSE	Cct2	T-complex protein 1 subunit beta	833000000	759000000	782000000	1070000000	787000000	619000000	722000000	659000000	635000000
P24369	PPIB_MOUSE	Ppib	Peptidyl-prolyl cis-trans isomerase B	1610000000	2080000000	1420000000	989000000	1350000000	1760000000	717000000	623000000	666000000
Q9CQV8;Q9CQV8-2	1433B_MOUSE	Ywhab	14-3-3 protein beta/alpha	416000000	390000000	542000000	883000000	499000000	730000000	717000000	716000000	708000000
Q61990;Q61990-3	PCBP2_MOUSE	Pcbp2	Poly(rC)-binding protein 2	1660000000	1660000000	1250000000	797000000	925000000	1030000000	714000000	724000000	613000000
P11983	TCPA_MOUSE	Tcp1	T-complex protein 1 subunit alpha	920000000	851000000	930000000	1030000000	973000000	683000000	706000000	703000000	707000000
P56480	ATPB_MOUSE	Atp5f1b	ATP synthase subunit beta, mitochondrial	918000000	905000000	836000000	1030000000	796000000	891000000	704000000	718000000	638000000
P46664	PURA2_MOUSE	Adss2	Adenylosuccinate synthetase isozyme 2	879000000	855000000	733000000	500000000	971000000	932000000	691000000	617000000	700000000
P54823	DDX6_MOUSE	Ddx6	Probable ATP-dependent RNA helicase DDX6	581000000	507000000	558000000	703000000	345000000	477000000	684000000	795000000	795000000
Q8K157	GALM_MOUSE	Galm	Galactose mutarotase	289000000	369000000	287000000	252000000	286000000	319000000	679000000	535000000	559000000
P08249	MDHM_MOUSE	Mdh2	Malate dehydrogenase, mitochondrial	2910000000	2600000000	2790000000	1500000000	3630000000	3830000000	678000000	716000000	666000000
P67778	PHB1_MOUSE	Phb1	Prohibitin 1	551000000	446000000	631000000	729000000	593000000	353000000	668000000	695000000	689000000
P17742	PPIA_MOUSE	Ppia	Peptidyl-prolyl cis-trans isomerase A	681000000	556000000	592000000	978000000	697000000	655000000	656000000	632000000	515000000
Q9QUH0	GLRX1_MOUSE	Glrx	Glutaredoxin-1	336000000	308000000	354000000	411000000	381000000	366000000	647000000	640000000	732000000
Q9JMC3	DNJA4_MOUSE	Dnaja4	DnaJ homolog subfamily A member 4	205000000	234000000	228000000	227000000	244000000	200000000	645000000	621000000	598000000
Q9JII6	AK1A1_MOUSE	Akr1a1	Aldo-keto reductase family 1 member A1	526000000	563000000	487000000	441000000	523000000	511000000	643000000	674000000	694000000
P68373	TBA1C_MOUSE	Tuba1c	Tubulin alpha-1C chain	116000000	79500000	87800000	331000000	111000000	51400000	634000000	584000000	517000000
P70349	HINT1_MOUSE	Hint1	Adenosine 5'-monophosphoramidase HINT1	832000000	652000000	920000000	846000000	916000000	919000000	625000000	606000000	617000000
Q9CRY7	GDPD1_MOUSE	Gdpd1	Lysophospholipase D GDPD1	674000000	597000000	708000000	676000000	730000000	706000000	622000000	752000000	931000000
Q5SF07	IF2B2_MOUSE	Igf2bp2	Insulin-like growth factor 2 mRNA-binding protein 2	426000000	339000000	430000000	463000000	362000000	440000000	619000000	637000000	528000000
A2A5N3	A2A5N3_MOUSE	Pabpc1l	Polyadenylate-binding protein	67400000	74500000	87800000	147000000	55400000	70900000	617000000	686000000	545000000
L7N1W9	L7N1W9_MOUSE	Nlrp4f	NLR family, pyrin domain containing 4F	90500000	70500000	107000000	246000000	127000000	91300000	611000000	711000000	695000000
Q6ZQ38	CAND1_MOUSE	Cand1	Cullin-associated NEDD8-dissociated protein 1	631000000	641000000	661000000	552000000	650000000	649000000	606000000	654000000	661000000
Q9WU78;Q9WU78-3	PDC6I_MOUSE	Pdcd6ip	Programmed cell death 6-interacting protein	582000000	533000000	598000000	599000000	636000000	560000000	604000000	570000000	683000000
Q9CRC9;Q9CRC9-2	GNPI2_MOUSE	Gnpda2	Glucosamine-6-phosphate isomerase 2	124000000	124000000	148000000	167000000	139000000	151000000	600000000	496000000	565000000
O08749	DLDH_MOUSE	Dld	Dihydrolipoyl dehydrogenase, mitochondrial	383000000	401000000	351000000	390000000	497000000	284000000	597000000	665000000	825000000
Q9CYA0	CREL2_MOUSE	Creld2	Protein disulfide isomerase Creld2	142000000	130000000	171000000	150000000	102000000	115000000	597000000	206000000	401000000
P11499	HS90B_MOUSE	Hsp90ab1	Heat shock protein HSP 90-beta	980000000	835000000	1060000000	1590000000	973000000	1170000000	591000000	707000000	552000000
P99027	RLA2_MOUSE	Rplp2	Large ribosomal subunit protein P2	1500000000	1440000000	1510000000	1080000000	1700000000	1720000000	587000000	626000000	552000000
P84084	ARF5_MOUSE	Arf5	ADP-ribosylation factor 5	542000000	494000000	540000000	479000000	544000000	655000000	576000000	492000000	525000000
P03930	ATP8_MOUSE	Mtatp8	ATP synthase protein 8	399000000	422000000	460000000	960000000	588000000	400000000	573000000	562000000	645000000
Q61699	HS105_MOUSE	Hsph1	Heat shock protein 105 kDa	454000000	400000000	466000000	632000000	442000000	351000000	571000000	535000000	562000000
Q80X90	FLNB_MOUSE	Flnb	Filamin-B	568000000	488000000	535000000	869000000	810000000	613000000	568000000	561000000	592000000
P09411	PGK1_MOUSE	Pgk1	Phosphoglycerate kinase 1	861000000	1070000000	858000000	937000000	840000000	1010000000	552000000	559000000	651000000
P56391	CX6B1_MOUSE	Cox6b1	Cytochrome c oxidase subunit 6B1	475000000	432000000	424000000	572000000	590000000	551000000	548000000	488000000	556000000
P38647	GRP75_MOUSE	Hspa9	Stress-70 protein, mitochondrial	542000000	526000000	638000000	792000000	551000000	462000000	540000000	555000000	492000000
Q3KNM2	MARH5_MOUSE	Marchf5	E3 ubiquitin-protein ligase MARCHF5	256000000	268000000	254000000	239000000	115000000	195000000	539000000	510000000	585000000
Q5XG67	Q5XG67_MOUSE	Fbxw22	F-box and WD-40 domain protein 22	12100000	8440000	15300000	51300000	12100000	10300000	536000000	446000000	355000000
Q9R0Q7	TEBP_MOUSE	Ptges3	Prostaglandin E synthase 3	946000000	972000000	902000000	638000000	892000000	759000000	528000000	529000000	510000000
Q00612	G6PD1_MOUSE	G6pdx	Glucose-6-phosphate 1-dehydrogenase X	205000000	159000000	190000000	218000000	191000000	139000000	523000000	448000000	446000000
Q61171	PRDX2_MOUSE	Prdx2	Peroxiredoxin-2	263000000	231000000	262000000	287000000	196000000	188000000	513000000	521000000	482000000
P0DP26;P0DP27;P0DP28	CALM1_MOUSE;CALM2_MOUSE;CALM3_MOUSE	Calm1;Calm2;Calm3	Calmodulin-1		64900000	31300000	535000000	68600000		511000000		474000000
Q60931	VDAC3_MOUSE	Vdac3	Voltage-dependent anion-selective channel protein 3	184000000	173000000	223000000	448000000	142000000	194000000	508000000	577000000	451000000
P20108	PRDX3_MOUSE	Prdx3	Thioredoxin-dependent peroxide reductase, mitochondrial	438000000	388000000	517000000	774000000	432000000	437000000	505000000	440000000	473000000
Q9JIY5	HTRA2_MOUSE	Htra2	Serine protease HTRA2, mitochondrial	214000000	238000000	244000000	271000000	345000000	389000000	505000000	506000000	511000000
P83940	ELOC_MOUSE	Eloc	Elongin-C	191000000	212000000	203000000	211000000	229000000	215000000	494000000	400000000	474000000
Q78ZA7	NP1L4_MOUSE	Nap1l4	Nucleosome assembly protein 1-like 4	320000000	237000000	309000000	382000000	266000000	245000000	491000000	546000000	577000000
F8VPW8	F8VPW8_MOUSE	Elobl	Elongin B-like	10500000	11100000	12700000	15200000	14000000	10300000	490000000	516000000	492000000
Q07076	ANXA7_MOUSE	Anxa7	Annexin A7	134000000	114000000	127000000	219000000	102000000	92900000	489000000	453000000	366000000
A0A494B945	A0A494B945_MOUSE	Rab1b	small monomeric GTPase (Fragment)	204000000	199000000	233000000	492000000	253000000	85900000	487000000	439000000	475000000
Q9R111	GUAD_MOUSE	Gda	Guanine deaminase	391000000	341000000	388000000	356000000	391000000	317000000	483000000	575000000	488000000
Q3U1J4	DDB1_MOUSE	Ddb1	DNA damage-binding protein 1	163000000	148000000	150000000	201000000	162000000	132000000	477000000	445000000	452000000
Q8BKC5	IPO5_MOUSE	Ipo5	Importin-5	539000000	515000000	520000000	506000000	568000000	552000000	471000000	490000000	513000000
Q02053	UBA1_MOUSE	Uba1	Ubiquitin-like modifier-activating enzyme 1	665000000	593000000	806000000	737000000	618000000	637000000	469000000	527000000	597000000
Q9ERD7	TBB3_MOUSE	Tubb3	Tubulin beta-3 chain	32900000	41000000	33600000	222000000	17700000	25600000	462000000	369000000	355000000
Q62465	VAT1_MOUSE	Vat1	Synaptic vesicle membrane protein VAT-1 homolog	819000000	722000000	810000000	549000000	673000000	497000000	459000000	421000000	434000000
Q61655	DD19A_MOUSE	Ddx19a	ATP-dependent RNA helicase DDX19A	166000000	156000000	215000000	206000000	171000000	129000000	458000000	485000000	499000000
A0A0G2JFD8	A0A0G2JFD8_MOUSE	Nexn	Nexilin	267000000	212000000	291000000	341000000	284000000	273000000	455000000	417000000	423000000
Q9QYJ0	DNJA2_MOUSE	Dnaja2	DnaJ homolog subfamily A member 2	223000000	167000000	211000000	257000000	240000000	216000000	449000000	515000000	408000000
A0A1L1SV25	A0A1L1SV25_MOUSE	Actn4	Alpha-actinin-4	700000000	844000000	637000000	621000000	934000000	988000000	448000000	350000000	390000000
P35276	RAB3D_MOUSE	Rab3d	Ras-related protein Rab-3D	284000000	248000000	252000000	251000000	182000000	148000000	448000000	399000000	535000000
P49312	ROA1_MOUSE	Hnrnpa1	Heterogeneous nuclear ribonucleoprotein A1	1170000000	1170000000	1090000000	1620000000	934000000	954000000	439000000	392000000	418000000
Q3V132	ADT4_MOUSE	Slc25a31	ADP/ATP translocase 4	169000000	143000000	180000000	175000000	178000000	152000000	437000000	456000000	425000000
Q9Z172;Q9Z172-2	SUMO3_MOUSE	Sumo3	Small ubiquitin-related modifier 3	600000000	579000000	667000000	460000000	503000000		437000000	357000000	423000000
Q9CR57	RL14_MOUSE	Rpl14	Large ribosomal subunit protein eL14	634000000	612000000	619000000	619000000	513000000	580000000	434000000	473000000	447000000
Q9CZU6	CISY_MOUSE	Cs	Citrate synthase, mitochondrial	310000000	352000000	314000000	697000000	408000000	381000000	429000000	374000000	398000000
P62806	H4_MOUSE	H4c1	Histone H4	698000000	728000000	712000000	906000000	546000000	600000000	428000000	289000000	225000000
Q8R146;Q8R146-2	ACPH_MOUSE	Apeh	Acylamino-acid-releasing enzyme	353000000	387000000	309000000	264000000	279000000	419000000	428000000	374000000	406000000
P58252	EF2_MOUSE	Eef2	Elongation factor 2	242000000	221000000	243000000	396000000	234000000	207000000	427000000	436000000	407000000
P46460	NSF_MOUSE	Nsf	Vesicle-fusing ATPase	274000000	299000000	305000000	363000000	219000000	260000000	426000000	444000000	413000000
Q9EPL9	ACOX3_MOUSE	Acox3	Peroxisomal acyl-coenzyme A oxidase 3	37500000	39200000	40800000	81500000	49200000	36000000	426000000	463000000	458000000
P08228	SODC_MOUSE	Sod1	Superoxide dismutase [Cu-Zn]	75400000	78900000	96500000	121000000	61300000	48800000	419000000	364000000	414000000
P42932	TCPQ_MOUSE	Cct8	T-complex protein 1 subunit theta	641000000	581000000	578000000	637000000	548000000	552000000	418000000	417000000	386000000
P62492	RB11A_MOUSE	Rab11a	Ras-related protein Rab-11A	921000000	1020000000	1220000000	637000000	950000000	905000000	408000000	448000000	451000000
Q05920	PYC_MOUSE	Pc	Pyruvate carboxylase, mitochondrial	526000000	494000000	534000000	574000000	510000000	476000000	398000000	417000000	361000000
Q9JKR6	HYOU1_MOUSE	Hyou1	Hypoxia up-regulated protein 1	186000000	281000000	272000000	314000000	247000000	344000000	398000000	419000000	335000000
Q9WUR9	KAD4_MOUSE	Ak4	Adenylate kinase 4, mitochondrial	411000000	440000000	405000000	375000000	653000000	471000000	398000000	508000000	448000000
P62242	RS8_MOUSE	Rps8	Small ribosomal subunit protein eS8	634000000	646000000	778000000	705000000	558000000	604000000	397000000	592000000	491000000
Q8BHF7	PGPS1_MOUSE	Pgs1	CDP-diacylglycerol--glycerol-3-phosphate 3-phosphatidyltransferase, mitochondrial	68100000	66900000	69100000	190000000	146000000	111000000	397000000	389000000	420000000
P26883	FKB1A_MOUSE	Fkbp1a	Peptidyl-prolyl cis-trans isomerase FKBP1A	405000000	458000000	377000000	1010000000	742000000	1540000000	396000000	314000000	336000000
Q9EST5;Q9EST5-2	AN32B_MOUSE	Anp32b	Acidic leucine-rich nuclear phosphoprotein 32 family member B	365000000	339000000	373000000	557000000	385000000	366000000	396000000	414000000	417000000
P99029-2	PRDX5_MOUSE	Prdx5	Isoform Cytoplasmic+peroxisomal of Peroxiredoxin-5, mitochondrial	406000000	480000000	387000000	214000000	408000000	517000000	394000000	493000000	483000000
Q8CGK3	LONM_MOUSE	Lonp1	Lon protease homolog, mitochondrial	396000000	382000000	351000000	445000000	387000000	447000000	390000000	432000000	466000000
E9Q8A4	E9Q8A4_MOUSE	Fbxw28	F-box and WD-40 domain protein 28	29200000	22800000	42400000	34200000	34200000	27700000	388000000	385000000	445000000
Q62425	NDUA4_MOUSE	Ndufa4	Cytochrome c oxidase subunit NDUFA4	358000000	377000000	416000000	334000000	355000000	356000000	386000000	406000000	362000000
Q6PDI5-1	ECM29_MOUSE	Ecpas	Isoform 1 of Proteasome adapter and scaffold protein ECM29	159000000	155000000	173000000	197000000	200000000	190000000	386000000	391000000	402000000
Q99KP3	CRYL1_MOUSE	Cryl1	Lambda-crystallin homolog	42700000	36400000	37600000	119000000	39300000	43900000	386000000	371000000	352000000
P10126	EF1A1_MOUSE	Eef1a1	Elongation factor 1-alpha 1	332000000	317000000	316000000	495000000	256000000	193000000	381000000	443000000	293000000
Q8CIE6	COPA_MOUSE	Copa	Coatomer subunit alpha	473000000	521000000	526000000	441000000	597000000	485000000	380000000	357000000	358000000
O35129	PHB2_MOUSE	Phb2	Prohibitin-2	278000000	514000000	445000000	316000000	378000000	440000000	376000000	386000000	346000000
O70591	PFD2_MOUSE	Pfdn2	Prefoldin subunit 2	395000000	429000000	385000000	420000000	369000000	382000000	372000000	348000000	415000000
A3KFU5;A3KFU8;Q6PHQ9;Q91YZ8	A3KFU5_MOUSE;A3KFU8_MOUSE;Q6PHQ9_MOUSE;Q91YZ8_MOUSE	Pabpc4	Polyadenylate-binding protein	227000000	202000000	269000000	431000000	191000000	149000000	370000000	308000000	300000000
Q9WV55	VAPA_MOUSE	Vapa	Vesicle-associated membrane protein-associated protein A	121000000	90000000	129000000	472000000	111000000	128000000	370000000	450000000	356000000
P52624	UPP1_MOUSE	Upp1	Uridine phosphorylase 1	23300000	21700000	27800000	37800000	68800000	39600000	366000000	269000000	328000000
Q8C1A5	THOP1_MOUSE	Thop1	Thimet oligopeptidase	159000000	160000000	164000000	189000000	134000000	125000000	366000000	347000000	315000000
P14869	RLA0_MOUSE	Rplp0	Large ribosomal subunit protein uL10	400000000	399000000	492000000	530000000	467000000	419000000	363000000	413000000	395000000
P61202	CSN2_MOUSE	Cops2	COP9 signalosome complex subunit 2	373000000	557000000	375000000	212000000	383000000	505000000	358000000	264000000	368000000
P29387	GBB4_MOUSE	Gnb4	Guanine nucleotide-binding protein subunit beta-4	177000000	153000000	157000000	455000000	96900000	317000000	357000000	380000000	364000000
Q61133	GSTT2_MOUSE	Gstt2	Glutathione S-transferase theta-2	208000000	187000000	199000000	191000000	167000000	178000000	357000000	354000000	306000000
P56812	PDCD5_MOUSE	Pdcd5	Programmed cell death protein 5	253000000	243000000	250000000	300000000	278000000	190000000	355000000	284000000	277000000
P40142	TKT_MOUSE	Tkt	Transketolase	776000000	793000000	714000000	708000000	576000000	799000000	353000000	329000000	379000000
Q91V12-4	BACH_MOUSE	Acot7	Isoform D of Cytosolic acyl coenzyme A thioester hydrolase	205000000	213000000	191000000	162000000	89600000	151000000	351000000	415000000	386000000
P62313	LSM6_MOUSE	Lsm6	U6 snRNA-associated Sm-like protein LSm6	274000000	269000000	251000000	343000000	42000000		350000000		303000000
P10761	ZP3_MOUSE	Zp3	Zona pellucida sperm-binding protein 3	3140000000	3520000000	3190000000	3400000000	3090000000	3380000000	349000000	346000000	681000000
P35980	RL18_MOUSE	Rpl18	Large ribosomal subunit protein eL18	505000000	556000000	597000000	436000000	462000000	449000000	349000000	354000000	297000000
P51660	DHB4_MOUSE	Hsd17b4	Peroxisomal multifunctional enzyme type 2	360000000	212000000	404000000	413000000	449000000	262000000	348000000	331000000	342000000
Q9EQH3	VPS35_MOUSE	Vps35	Vacuolar protein sorting-associated protein 35	557000000	706000000	680000000	555000000	754000000	405000000	344000000	344000000	339000000
A0A6I8MWX8	A0A6I8MWX8_MOUSE	Dnajc7	DnaJ heat shock protein family (Hsp40) member C7	346000000	256000000	329000000	406000000	270000000	218000000	343000000	332000000	401000000
Q9WTP6-2	KAD2_MOUSE	Ak2	Isoform 2 of Adenylate kinase 2, mitochondrial	306000000	337000000	295000000	264000000	334000000	299000000	343000000	292000000	282000000
P14152	MDHC_MOUSE	Mdh1	Malate dehydrogenase, cytoplasmic	265000000	396000000	208000000	294000000	227000000	411000000	337000000	328000000	341000000
P60335	PCBP1_MOUSE	Pcbp1	Poly(rC)-binding protein 1	755000000	571000000	722000000	286000000	747000000	743000000	335000000	300000000	296000000
P61161	ARP2_MOUSE	Actr2	Actin-related protein 2	175000000	169000000	186000000	391000000	255000000	180000000	335000000	289000000	259000000
A6ZI46	A6ZI46_MOUSE	Aldoart1	Fructose-bisphosphate aldolase	136000000	154000000	146000000	192000000	216000000	161000000	334000000	309000000	244000000
P35282	RAB21_MOUSE	Rab21	Ras-related protein Rab-21	285000000	313000000	338000000	342000000	275000000	261000000	334000000	382000000	296000000
Q8CAQ8-2	MIC60_MOUSE	Immt	Isoform 2 of MICOS complex subunit Mic60	190000000	205000000	215000000	382000000	227000000	164000000	333000000	380000000	383000000
Q91Z53	GRHPR_MOUSE	Grhpr	Glyoxylate reductase/hydroxypyruvate reductase	341000000	415000000	288000000	315000000	358000000	401000000	332000000	256000000	331000000
Q9EST3	4ET_MOUSE	Eif4enif1	Eukaryotic translation initiation factor 4E transporter	379000000	296000000	380000000	264000000	431000000	325000000	332000000	489000000	508000000
Q6ZWX6	IF2A_MOUSE	Eif2s1	Eukaryotic translation initiation factor 2 subunit 1	336000000	367000000	362000000	279000000	328000000	326000000	330000000	299000000	204000000
Q9D6R2	IDH3A_MOUSE	Idh3a	Isocitrate dehydrogenase [NAD] subunit alpha, mitochondrial	135000000	140000000	149000000	323000000	154000000	212000000	330000000	291000000	276000000
P62751	RL23A_MOUSE	Rpl23a	Large ribosomal subunit protein uL23	655000000	674000000	532000000	521000000	648000000	446000000	329000000	294000000	256000000
G5E896	G5E896_MOUSE	Edc4	Enhancer of mRNA-decapping protein 4	575000000	589000000	582000000	413000000	537000000	609000000	327000000	389000000	342000000
P35564	CALX_MOUSE	Canx	Calnexin	555000000	675000000	732000000	465000000	631000000	822000000	326000000	344000000	273000000
Q9D1D4	TMEDA_MOUSE	Tmed10	Transmembrane emp24 domain-containing protein 10	466000000	469000000	500000000	432000000	578000000	594000000	326000000	359000000	391000000
Q8BMS1	ECHA_MOUSE	Hadha	Trifunctional enzyme subunit alpha, mitochondrial	463000000	482000000	502000000	791000000	495000000	524000000	323000000	345000000	402000000
Q05512	MARK2_MOUSE	Mark2	Serine/threonine-protein kinase MARK2	278000000	287000000	195000000	208000000	300000000	274000000	321000000	257000000	248000000
Q8K0C9	GMDS_MOUSE	Gmds	GDP-mannose 4,6 dehydratase	83300000	67400000	79900000	178000000	67400000	68100000	321000000	247000000	314000000
Q9Z0X1	AIFM1_MOUSE	Aifm1	Apoptosis-inducing factor 1, mitochondrial	322000000	310000000	312000000	368000000	338000000	363000000	320000000	366000000	325000000
Q8BHC4	DCAKD_MOUSE	Dcakd	Dephospho-CoA kinase domain-containing protein	136000000	129000000	132000000	182000000	161000000	89800000	319000000	339000000	317000000
P56399	UBP5_MOUSE	Usp5	Ubiquitin carboxyl-terminal hydrolase 5	292000000	316000000	311000000	399000000	300000000	240000000	317000000	214000000	234000000
L7N1X6	FBW15_MOUSE	Fbxw15	F-box/WD repeat-containing protein 15	40500000	32200000	42200000	43900000	40200000	21100000	316000000	260000000	260000000
Q8BWR8	RHPN2_MOUSE	Rhpn2	Rhophilin-2	77200000	89000000	84600000	64800000	56800000	72600000	315000000	222000000	281000000
P63005	LIS1_MOUSE	Pafah1b1	Platelet-activating factor acetylhydrolase IB subunit beta	452000000	395000000	427000000	552000000	379000000	374000000	314000000	375000000	337000000
Q9CYG7	TOM34_MOUSE	Tomm34	Mitochondrial import receptor subunit TOM34	240000000	252000000	251000000	233000000	251000000	205000000	314000000	254000000	283000000
P52293	IMA1_MOUSE	Kpna2	Importin subunit alpha-1	242000000	249000000	217000000	115000000	187000000	227000000	313000000	330000000	338000000
Q3V0K9	PLSI_MOUSE	Pls1	Plastin-1	281000000	268000000	293000000	283000000	296000000	298000000	311000000	297000000	305000000
Q8C6J9	NAL4B_MOUSE	Nlrp4b	NACHT, LRR and PYD domains-containing protein 4B	38200000	37900000	44100000	75300000	75400000	70500000	311000000	307000000	259000000
P30416	FKBP4_MOUSE	Fkbp4	Peptidyl-prolyl cis-trans isomerase FKBP4	252000000	218000000	246000000	439000000	218000000	271000000	308000000	336000000	283000000
O08691	ARGI2_MOUSE	Arg2	Arginase-2, mitochondrial	33200000	26600000	36200000	33000000	36400000	27300000	306000000	357000000	352000000
Q9WTX6	CUL1_MOUSE	Cul1	Cullin-1	125000000	135000000	130000000	108000000	146000000	144000000	306000000	296000000	315000000
O54734	OST48_MOUSE	Ddost	Dolichyl-diphosphooligosaccharide--protein glycosyltransferase 48 kDa subunit	258000000	229000000	232000000	443000000	106000000	167000000	304000000	289000000	262000000
P68040	RACK1_MOUSE	Rack1	Small ribosomal subunit protein RACK1	220000000	169000000	225000000	521000000	283000000	151000000	304000000	216000000	286000000
Q76MZ3	2AAA_MOUSE	Ppp2r1a	Serine/threonine-protein phosphatase 2A 65 kDa regulatory subunit A alpha isoform	245000000	233000000	246000000	314000000	244000000	233000000	304000000	284000000	299000000
P62082	RS7_MOUSE	Rps7	Small ribosomal subunit protein eS7	772000000	735000000	824000000	590000000	652000000	1010000000	303000000	281000000	325000000
P08003	PDIA4_MOUSE	Pdia4	Protein disulfide-isomerase A4	158000000	162000000	216000000	273000000	160000000	158000000	301000000	235000000	285000000
Q5XJY5	COPD_MOUSE	Arcn1	Coatomer subunit delta	292000000	292000000	269000000	255000000	302000000	263000000	299000000	262000000	266000000
P57776-3	EF1D_MOUSE	Eef1d	Isoform 3 of Elongation factor 1-delta	621000000	443000000	469000000	151000000	599000000	432000000	297000000	269000000	275000000
O88569	ROA2_MOUSE	Hnrnpa2b1	Heterogeneous nuclear ribonucleoproteins A2/B1	1130000000	1010000000	1110000000	1290000000	851000000	802000000	296000000	322000000	282000000
P11438	LAMP1_MOUSE	Lamp1	Lysosome-associated membrane glycoprotein 1	838000000	551000000	868000000	1220000000	1010000000	542000000	296000000	744000000	580000000
Q91YQ5	RPN1_MOUSE	Rpn1	Dolichyl-diphosphooligosaccharide--protein glycosyltransferase subunit 1	375000000	344000000	399000000	418000000	344000000	252000000	294000000	326000000	292000000
P60122	RUVB1_MOUSE	Ruvbl1	RuvB-like 1	411000000	452000000	446000000	583000000	393000000	316000000	293000000	319000000	289000000
Q6PGH2	JUPI2_MOUSE	Jpt2	Jupiter microtubule associated homolog 2	403000000	368000000	378000000	318000000	316000000	382000000	293000000	340000000	350000000
O35857	TIM44_MOUSE	Timm44	Mitochondrial import inner membrane translocase subunit TIM44	404000000	348000000	365000000	290000000	362000000	385000000	292000000	223000000	220000000
P45878	FKBP2_MOUSE	Fkbp2	Peptidyl-prolyl cis-trans isomerase FKBP2	568000000	556000000	539000000	424000000	596000000	566000000	292000000	211000000	249000000
Q3UTA9	I4E1B_MOUSE	Eif4e1b	Eukaryotic translation initiation factor 4E type 1B	139000000	142000000	135000000	155000000	185000000	129000000	292000000	273000000	265000000
Q9WU28	PFD5_MOUSE	Pfdn5	Prefoldin subunit 5	275000000	205000000	253000000	264000000	223000000	144000000	292000000	293000000	261000000
P61255	RL26_MOUSE	Rpl26	Large ribosomal subunit protein uL24	320000000	312000000	363000000	391000000	260000000	243000000	290000000	276000000	271000000
Q78T54	VMA21_MOUSE	Vma21	Vacuolar ATPase assembly integral membrane protein Vma21	379000000	452000000	488000000	341000000	380000000		290000000	237000000	296000000
O08997	ATOX1_MOUSE	Atox1	Copper transport protein ATOX1	425000000	350000000	388000000	305000000	441000000	364000000	288000000	282000000	262000000
P48962	ADT1_MOUSE	Slc25a4	ADP/ATP translocase 1	105000000	88000000	98700000	577000000	148000000	131000000	278000000	287000000	321000000
Q9CQX8	KGD4_MOUSE	Kgd4	Alpha-ketoglutarate dehydrogenase component 4	491000000	530000000	367000000	347000000	249000000	588000000	275000000	337000000	220000000
Q9CR00	PSMD9_MOUSE	Psmd9	26S proteasome non-ATPase regulatory subunit 9	65000000	44800000	57100000	140000000	68800000	58800000	275000000	259000000	215000000
P12970	RL7A_MOUSE	Rpl7a	Large ribosomal subunit protein eL8	547000000	470000000	536000000	391000000	202000000	528000000	270000000	255000000	256000000
P45376	ALDR_MOUSE	Akr1b1	Aldo-keto reductase family 1 member B1	33800000	27800000	36000000	118000000	37900000	47300000	270000000	278000000	194000000
P14148	RL7_MOUSE	Rpl7	Large ribosomal subunit protein uL30	540000000	487000000	525000000	423000000	338000000	342000000	267000000	267000000	284000000
Q7TQI3	OTUB1_MOUSE	Otub1	Ubiquitin thioesterase OTUB1	148000000	148000000	163000000	162000000	120000000	91000000	266000000	279000000	276000000
F8VPR2	F8VPR2_MOUSE	Fmnl2	Formin-like 2	173000000	200000000	187000000	184000000	217000000	236000000	262000000	239000000	218000000
Q8BJY1	PSMD5_MOUSE	Psmd5	26S proteasome non-ATPase regulatory subunit 5	193000000	192000000	174000000	177000000	168000000	157000000	260000000	176000000	241000000
Q8C7R4	UBA6_MOUSE	Uba6	Ubiquitin-like modifier-activating enzyme 6	143000000	146000000	152000000	236000000	119000000	130000000	260000000	281000000	245000000
A2AFJ1	A2AFJ1_MOUSE	Rbbp7	Histone-binding protein RBBP7	340000000	251000000	322000000	245000000	388000000	133000000	259000000	233000000	233000000
O08807	PRDX4_MOUSE	Prdx4	Peroxiredoxin-4	3160000	3230000	4010000	9430000	6330000	14400000	259000000	237000000	228000000
P51863	VA0D1_MOUSE	Atp6v0d1	V-type proton ATPase subunit d 1	157000000	191000000	153000000	189000000	176000000	153000000	259000000	227000000	235000000
Q9DCC4	P5CR3_MOUSE	Pycr3	Pyrroline-5-carboxylate reductase 3	88000000	103000000	85900000	81000000	88300000	70300000	259000000	222000000	256000000
Q9JIL4	NHRF3_MOUSE	Pdzk1	Na(+)/H(+) exchange regulatory cofactor NHE-RF3	136000000	175000000	122000000	188000000	168000000	137000000	258000000	248000000	256000000
Q9QYB1	CLIC4_MOUSE	Clic4	Chloride intracellular channel protein 4	218000000	234000000	193000000	346000000	305000000	251000000	258000000	134000000	221000000
P14206	RSSA_MOUSE	Rpsa	Small ribosomal subunit protein uS2	443000000	442000000	415000000	417000000	495000000	608000000	257000000	245000000	209000000
Q62167	DDX3X_MOUSE	Ddx3x	ATP-dependent RNA helicase DDX3X	250000000	223000000	270000000	247000000	240000000	204000000	256000000	312000000	293000000
Q8BML9	SYQ_MOUSE	Qars1	Glutamine--tRNA ligase	201000000	170000000	183000000	222000000	140000000	170000000	256000000	261000000	254000000
P63323	RS12_MOUSE	Rps12	Small ribosomal subunit protein eS12	322000000	287000000	337000000	369000000	261000000	202000000	255000000	253000000	235000000
Q8BL99;Q8BL99-5;Q8BL99-6	DOP1_MOUSE	Dop1a	Protein dopey-1	185000000	178000000	197000000	225000000	202000000	175000000	255000000	272000000	228000000
Q99K67	AASS_MOUSE	Aass	Alpha-aminoadipic semialdehyde synthase, mitochondrial	124000000	87900000	154000000	149000000	123000000	50500000	253000000	326000000	337000000
A0A0G2JGL0	A0A0G2JGL0_MOUSE	Ube2d3	Ubiquitin-conjugating enzyme E2 D3	263000000	420000000	327000000	176000000	550000000	343000000	251000000	279000000	260000000
A0A0N4SVB8	A0A0N4SVB8_MOUSE	Arl8b	ADP-ribosylation factor-like protein 8B	124000000	150000000	220000000	236000000	129000000	150000000	251000000	222000000	256000000
Q9Z1G3	VATC1_MOUSE	Atp6v1c1	V-type proton ATPase subunit C 1	155000000	128000000	133000000	167000000	123000000	91100000	249000000	238000000	228000000
Q9D7A8	ARMC1_MOUSE	Armc1	Armadillo repeat-containing protein 1	152000000	189000000	133000000	192000000	158000000	173000000	245000000	238000000	221000000
O35900	LSM2_MOUSE	Lsm2	U6 snRNA-associated Sm-like protein LSm2	333000000	276000000	308000000	312000000	270000000	314000000	242000000	175000000	216000000
P62754	RS6_MOUSE	Rps6	Small ribosomal subunit protein eS6	256000000	275000000	285000000	321000000	257000000	187000000	241000000	254000000	267000000
P40124	CAP1_MOUSE	Cap1	Adenylyl cyclase-associated protein 1	494000000	499000000	527000000	518000000	689000000	533000000	239000000	241000000	233000000
P19253	RL13A_MOUSE	Rpl13a	Large ribosomal subunit protein uL13	474000000	468000000	501000000	435000000	492000000	404000000	238000000	234000000	224000000
Q6HA09;Q6HA09-2	ASTL_MOUSE	Astl	Astacin-like metalloendopeptidase	31800000	24800000	29300000	42500000	34000000	17700000	238000000	256000000	260000000
P46471	PRS7_MOUSE	Psmc2	26S proteasome regulatory subunit 7	374000000	343000000	365000000	323000000	300000000	339000000	237000000	248000000	260000000
P62311	LSM3_MOUSE	Lsm3	U6 snRNA-associated Sm-like protein LSm3	291000000	367000000	319000000	305000000	245000000	326000000	237000000	217000000	223000000
Q9CX34	SGT1_MOUSE	Sugt1	Protein SGT1 homolog	87000000	73100000	87800000	132000000	88200000	79300000	237000000	247000000	231000000
Q8BK64	AHSA1_MOUSE	Ahsa1	Activator of 90 kDa heat shock protein ATPase homolog 1	80000000	73900000	79800000	114000000	63500000	60900000	234000000	233000000	258000000
P34884	MIF_MOUSE	Mif	Macrophage migration inhibitory factor	295000000	380000000	263000000	352000000	271000000	376000000	233000000	252000000	201000000
O88545	CSN6_MOUSE	Cops6	COP9 signalosome complex subunit 6	170000000	165000000	210000000	183000000	179000000	151000000	232000000	286000000	241000000
Q8VEJ9	VPS4A_MOUSE	Vps4a	Vacuolar protein sorting-associated protein 4A	236000000	214000000	247000000	231000000	243000000	171000000	232000000	215000000	247000000
P35979	RL12_MOUSE	Rpl12	Large ribosomal subunit protein uL11	354000000	357000000	388000000	322000000	400000000	285000000	228000000	196000000	186000000
P51150	RAB7A_MOUSE	Rab7a	Ras-related protein Rab-7a	94200000	89800000	96900000	140000000	146000000	130000000	226000000	184000000	243000000
P63037	DNJA1_MOUSE	Dnaja1	DnaJ homolog subfamily A member 1	152000000	181000000	153000000	164000000	211000000	170000000	226000000	206000000	231000000
Q9JHU4	DYHC1_MOUSE	Dync1h1	Cytoplasmic dynein 1 heavy chain 1	418000000	407000000	426000000	409000000	409000000	378000000	225000000	226000000	233000000
O70251	EF1B_MOUSE	Eef1b	Elongation factor 1-beta	251000000	202000000	245000000	308000000	309000000	268000000	224000000	218000000	187000000
Q9CQ22	LTOR1_MOUSE	Lamtor1	Ragulator complex protein LAMTOR1	194000000	243000000	191000000	149000000	225000000	305000000	224000000	169000000	198000000
Q9DCZ4;Q9DCZ4-3	MIC26_MOUSE	Apoo	MICOS complex subunit Mic26	314000000	343000000	307000000	194000000	326000000	264000000	223000000	251000000	235000000
Q9CQR4	ACO13_MOUSE	Acot13	Acyl-coenzyme A thioesterase 13	144000000	145000000	164000000	181000000	228000000		220000000		236000000
Q9D1K2	VATF_MOUSE	Atp6v1f	V-type proton ATPase subunit F	186000000	150000000	187000000	152000000	124000000	146000000	220000000	238000000	254000000
Q9DCN2	NB5R3_MOUSE	Cyb5r3	NADH-cytochrome b5 reductase 3	93100000	96700000	84100000	279000000	160000000	150000000	220000000	222000000	240000000
P27546;P27546-2	MAP4_MOUSE	Map4	Microtubule-associated protein 4	146000000	133000000	146000000	106000000	148000000	132000000	219000000	247000000	217000000
Q9D8N0	EF1G_MOUSE	Eef1g	Elongation factor 1-gamma	181000000	133000000	164000000	316000000	248000000	133000000	219000000	212000000	206000000
Q9CZ44;Q9CZ44-3	NSF1C_MOUSE	Nsfl1c	NSFL1 cofactor p47	354000000	354000000	302000000	250000000	312000000	298000000	218000000	141000000	171000000
Q9Z2U1	PSA5_MOUSE	Psma5	Proteasome subunit alpha type-5	153000000	146000000	157000000	138000000	196000000	160000000	218000000	210000000	210000000
P17918	PCNA_MOUSE	Pcna	Proliferating cell nuclear antigen	78000000	73800000	83000000	63300000	72000000	57600000	214000000	171000000	191000000
P55264	ADK_MOUSE	Adk	Adenosine kinase	245000000	190000000	255000000	163000000	110000000	210000000	214000000	188000000	204000000
P62192	PRS4_MOUSE	Psmc1	26S proteasome regulatory subunit 4	276000000	246000000	251000000	252000000	259000000	227000000	214000000	191000000	204000000
E9Q6U4;Q3UWL8	E9Q6U4_MOUSE;Q3UWL8_MOUSE	Pfdn4	Prefoldin subunit 4	316000000	317000000	344000000	275000000	267000000	395000000	213000000	214000000	217000000
Q9D7J9	ECHD3_MOUSE	Echdc3	Enoyl-CoA hydratase domain-containing protein 3, mitochondrial	88300000	69200000	94900000	71800000	100000000	117000000	212000000	241000000	246000000
P59325	IF5_MOUSE	Eif5	Eukaryotic translation initiation factor 5	302000000	298000000	286000000	228000000	292000000	368000000	211000000	218000000	120000000
P70280	VAMP7_MOUSE	Vamp7	Vesicle-associated membrane protein 7	183000000	182000000	164000000	152000000	189000000	111000000	210000000	209000000	204000000
Q9JJI8	RL38_MOUSE	Rpl38	Large ribosomal subunit protein eL38	274000000	277000000	285000000	233000000	53900000	254000000	210000000	143000000	195000000
Q9JLJ2;Q9JLJ2-2	AL9A1_MOUSE	Aldh9a1	4-trimethylaminobutyraldehyde dehydrogenase	222000000	215000000	228000000	323000000	191000000	172000000	210000000	229000000	223000000
Q60900;Q60900-2	ELAV3_MOUSE	Elavl3	ELAV-like protein 3	406000000	336000000	487000000	716000000	181000000	303000000	209000000	206000000	174000000
Q8BG32	PSD11_MOUSE	Psmd11	26S proteasome non-ATPase regulatory subunit 11	347000000	337000000	346000000	434000000	344000000	274000000	208000000	209000000	199000000
P06745	G6PI_MOUSE	Gpi	Glucose-6-phosphate isomerase	191000000	141000000	162000000	228000000	266000000	149000000	207000000	205000000	188000000
P56371	RAB4A_MOUSE	Rab4a	Ras-related protein Rab-4A	76200000	71500000	76700000	104000000	62300000	65100000	207000000	200000000	227000000
P63028	TCTP_MOUSE	Tpt1	Translationally-controlled tumor protein	187000000	176000000	197000000	151000000	222000000	199000000	206000000	219000000	213000000
Q9JIF7	COPB_MOUSE	Copb1	Coatomer subunit beta	358000000	362000000	377000000	260000000	355000000	296000000	206000000	196000000	229000000
O54984	GET3_MOUSE	Get3	ATPase GET3	220000000	197000000	196000000	174000000	92700000	145000000	205000000	160000000	199000000
P70670	NACAM_MOUSE	Naca	Nascent polypeptide-associated complex subunit alpha, muscle-specific form	354000000	338000000	402000000	360000000	336000000	263000000	205000000	269000000	286000000
Q6A4J8;Q6A4J8-2;Q6A4J8-3	UBP7_MOUSE	Usp7	Ubiquitin carboxyl-terminal hydrolase 7	298000000	251000000	294000000	228000000	234000000	193000000	204000000	188000000	182000000
P51881	ADT2_MOUSE	Slc25a5	ADP/ATP translocase 2	30500000	32900000	35300000	201000000	35000000	33900000	203000000	217000000	142000000
P62849;P62849-2;P62849-3	RS24_MOUSE	Rps24	Small ribosomal subunit protein eS24	533000000	646000000	549000000	390000000	261000000	693000000	201000000	216000000	186000000
Q6ZWQ9	Q6ZWQ9_MOUSE	Myl12a	Myosin, light chain 12A, regulatory, non-sarcomeric	225000000	197000000	80000000	459000000	208000000	229000000	201000000	285000000	291000000
Q9QUI0	RHOA_MOUSE	Rhoa	Transforming protein RhoA	147000000	151000000	170000000	240000000	232000000	226000000	200000000	297000000	167000000
Q60899	ELAV2_MOUSE	Elavl2	ELAV-like protein 2	459000000	577000000	517000000	614000000	509000000	426000000	199000000	181000000	128000000
P46412	GPX3_MOUSE	Gpx3	Glutathione peroxidase 3	29700000	36900000	31000000	22200000	32400000	27800000	198000000		174000000
Q9CZM2	RL15_MOUSE	Rpl15	Large ribosomal subunit protein eL15	420000000	474000000	420000000	326000000	301000000	384000000	198000000	236000000	217000000
Q8BHN3-2	GANAB_MOUSE	Ganab	Isoform 2 of Neutral alpha-glucosidase AB	310000000	257000000	311000000	237000000	205000000	245000000	197000000	201000000	197000000
Q8VDM4	PSMD2_MOUSE	Psmd2	26S proteasome non-ATPase regulatory subunit 2	249000000	198000000	268000000	345000000	245000000	276000000	197000000	168000000	113000000
Q6ZPF4	FMNL3_MOUSE	Fmnl3	Formin-like protein 3	92700000	96200000	107000000	120000000	108000000	87700000	196000000	165000000	180000000
P62858	RS28_MOUSE	Rps28	Small ribosomal subunit protein eS28	504000000	462000000	499000000	292000000	428000000		194000000	190000000	153000000
P62983	RS27A_MOUSE	Rps27a	Ubiquitin-ribosomal protein eS31 fusion protein	190000000	389000000	138000000	286000000	270000000	338000000	193000000	179000000	200000000
Q8BL66	EEA1_MOUSE	Eea1	Early endosome antigen 1	158000000	138000000	166000000	191000000	175000000	130000000	193000000	212000000	217000000
Q9DBP5	KCY_MOUSE	Cmpk1	UMP-CMP kinase	109000000	102000000	125000000	237000000	142000000	111000000	193000000	169000000	178000000
P70168	IMB1_MOUSE	Kpnb1	Importin subunit beta-1	67900000	66700000	69500000	173000000	80200000	123000000	192000000	138000000	169000000
Q9CPU4	MGST3_MOUSE	Mgst3	Glutathione S-transferase 3, mitochondrial	173000000	197000000	288000000	350000000	147000000	311000000	192000000	89500000	84300000
Q3V1L4	5NTC_MOUSE	Nt5c2	Cytosolic purine 5'-nucleotidase	152000000	156000000	135000000	217000000	134000000	125000000	190000000	231000000	191000000
B2RXT3;E9Q7L0	B2RXT3_MOUSE;E9Q7L0_MOUSE	Ogdhl	oxoglutarate dehydrogenase (succinyl-transferring)	208000000	183000000	205000000	209000000	168000000	186000000	187000000	181000000	185000000
P11440	CDK1_MOUSE	Cdk1	Cyclin-dependent kinase 1	25400000	28300000	25500000	36100000	33700000	30300000	187000000	189000000	231000000
Q8VDD5	MYH9_MOUSE	Myh9	Myosin-9	283000000	288000000	268000000	407000000	307000000	319000000	187000000	201000000	208000000
A2AFQ2;Q99N15	A2AFQ2_MOUSE;Q99N15_MOUSE	Hsd17b10	Hydroxysteroid (17-beta) dehydrogenase 10	405000000	407000000	341000000	299000000	297000000	294000000	186000000	178000000	175000000
P62488	RPB7_MOUSE	Polr2g	DNA-directed RNA polymerase II subunit RPB7	27000000	28200000	26900000	18400000	25800000	34900000	182000000	159000000	164000000
P62852	RS25_MOUSE	Rps25	Small ribosomal subunit protein eS25	168000000	186000000	182000000	191000000	121000000	106000000	182000000	144000000	125000000
P35486	ODPA_MOUSE	Pdha1	Pyruvate dehydrogenase E1 component subunit alpha, somatic form, mitochondrial	255000000	251000000	259000000	287000000	324000000	342000000	181000000	185000000	164000000
P46735	MYO1B_MOUSE	Myo1b	Unconventional myosin-Ib	18200000	18600000	16900000	50300000	48800000	42500000	181000000	224000000	268000000
Q8VDN2	AT1A1_MOUSE	Atp1a1	Sodium/potassium-transporting ATPase subunit alpha-1	210000000	236000000	237000000	240000000	288000000	262000000	180000000	176000000	207000000
Q9ET26	RN114_MOUSE	Rnf114	E3 ubiquitin-protein ligase RNF114	70500000	72000000	67600000	54800000	40300000	84700000	180000000	209000000	228000000
Q9WUL7	ARL3_MOUSE	Arl3	ADP-ribosylation factor-like protein 3	189000000	199000000	192000000	144000000	134000000	240000000	180000000	152000000	155000000
Q91VR5	DDX1_MOUSE	Ddx1	ATP-dependent RNA helicase DDX1	236000000	214000000	250000000	246000000	193000000	175000000	179000000	180000000	171000000
Q9CWU5-3	KHDC3_MOUSE	Khdc3	Isoform 3 of KH domain-containing protein 3	251000000	187000000	361000000	291000000	299000000	60700000	179000000	202000000	153000000
P61082	UBC12_MOUSE	Ube2m	NEDD8-conjugating enzyme Ubc12	121000000	113000000	147000000	133000000	150000000	130000000	178000000	170000000	183000000
Q8CGC4	LS14B_MOUSE	Lsm14b	Protein LSM14 homolog B	167000000	107000000	119000000	105000000	92700000	102000000	178000000	144000000	121000000
Q9CQH3	NDUB5_MOUSE	Ndufb5	NADH dehydrogenase [ubiquinone] 1 beta subcomplex subunit 5, mitochondrial	226000000	195000000	222000000	225000000	215000000	121000000	178000000		193000000
Q9D1E6	TBCB_MOUSE	Tbcb	Tubulin-folding cofactor B	104000000	165000000	142000000	139000000	172000000	161000000	178000000	70300000	122000000
Q9DBG6	RPN2_MOUSE	Rpn2	Dolichyl-diphosphooligosaccharide--protein glycosyltransferase subunit 2	188000000	183000000	189000000	206000000	211000000	157000000	178000000	114000000	190000000
P62301	RS13_MOUSE	Rps13	Small ribosomal subunit protein uS15	510000000	607000000	579000000	299000000	578000000	658000000	177000000	152000000	157000000
Q8K1M6;Q8K1M6-2;Q8K1M6-3	DNM1L_MOUSE	Dnm1l	Dynamin-1-like protein	197000000	205000000	201000000	145000000	171000000	219000000	175000000	199000000	217000000
Q99JY0	ECHB_MOUSE	Hadhb	Trifunctional enzyme subunit beta, mitochondrial	236000000	204000000	262000000	393000000	164000000	188000000	175000000	190000000	174000000
P70166	CPEB1_MOUSE	Cpeb1	Cytoplasmic polyadenylation element-binding protein 1	110000000	105000000	112000000	143000000	85900000	91200000	174000000	195000000	179000000
E9Q6R3	E9Q6R3_MOUSE	Sec22b	SEC22 homolog B, vesicle trafficking protein	223000000	183000000	210000000	195000000	202000000	340000000	173000000	202000000	197000000
Q3U687	Q3U687_MOUSE	Ifit1bl2	Interferon induced protein with tetratricopeptide repeats 1B like 2	67400000	64000000	64700000	48800000	65700000	67400000	172000000	176000000	171000000
Q8BWY3	ERF1_MOUSE	Etf1	Eukaryotic peptide chain release factor subunit 1	299000000	287000000	251000000	237000000	271000000	248000000	172000000	163000000	174000000
Q8CD10	MICU2_MOUSE	Micu2	Calcium uptake protein 2, mitochondrial	295000000	186000000	372000000	253000000	327000000	163000000	172000000	192000000	161000000
O08715;O08715-4	AKAP1_MOUSE	Akap1	A-kinase anchor protein 1, mitochondrial	20800000	21600000	22300000	22700000	27900000	24600000	171000000	193000000	203000000
Q91W90	TXND5_MOUSE	Txndc5	Thioredoxin domain-containing protein 5	108000000	71600000	97900000	72800000	93500000	83600000	171000000	192000000	148000000
Q8BRF7	SCFD1_MOUSE	Scfd1	Sec1 family domain-containing protein 1	172000000	142000000	186000000	154000000	164000000	196000000	169000000	164000000	195000000
Q91YH5	ATLA3_MOUSE	Atl3	Atlastin-3	324000000	348000000	359000000	337000000	342000000	273000000	169000000	187000000	182000000
E9Q8T1	E9Q8T1_MOUSE	Tacc2	Transforming, acidic coiled-coil containing protein 2	24500000	23000000	25200000	16900000	36100000	27400000	168000000	140000000	139000000
Q02819	NUCB1_MOUSE	Nucb1	Nucleobindin-1	231000000	236000000	238000000	220000000	254000000	248000000	168000000	189000000	212000000
Q91Z31;Q91Z31-2	PTBP2_MOUSE	Ptbp2	Polypyrimidine tract-binding protein 2	451000000	420000000	404000000	364000000	323000000	319000000	168000000	203000000	205000000
Q64516-1	GLPK_MOUSE	Gk	Isoform 1 of Glycerol kinase	78800000	86900000	84800000	73400000	77900000	72300000	166000000	215000000	192000000
Q78JW9	UBFD1_MOUSE	Ubfd1	Ubiquitin domain-containing protein UBFD1	93600000	80500000	95700000	125000000	57200000	82100000	166000000	149000000	175000000
Q8BP67	RL24_MOUSE	Rpl24	Large ribosomal subunit protein eL24	355000000	487000000	376000000	145000000	320000000	321000000	166000000	156000000	88500000
Q9QZ88	VPS29_MOUSE	Vps29	Vacuolar protein sorting-associated protein 29	242000000	212000000	285000000	251000000	272000000	251000000	166000000	136000000	83000000
P08752	GNAI2_MOUSE	Gnai2	Guanine nucleotide-binding protein G(i) subunit alpha-2	70700000	75300000	75600000	130000000	118000000	133000000	165000000	180000000	182000000
P59242	CING_MOUSE	Cgn	Cingulin	90400000	78200000	95800000	75100000	90900000	84300000	165000000	184000000	179000000
P62196	PRS8_MOUSE	Psmc5	26S proteasome regulatory subunit 8	295000000	295000000	307000000	292000000	364000000	290000000	165000000	161000000	177000000
Q64674	SPEE_MOUSE	Srm	Spermidine synthase	29000000		32200000	84900000	49700000		165000000	145000000	139000000
Q91VR2	ATPG_MOUSE	Atp5f1c	ATP synthase subunit gamma, mitochondrial	134000000	140000000	172000000	257000000	155000000	148000000	165000000	177000000	145000000
Q8CGC7	SYEP_MOUSE	Eprs1	Bifunctional glutamate/proline--tRNA ligase	273000000	276000000	272000000	290000000	256000000	269000000	164000000	170000000	169000000
Q9CR16	PPID_MOUSE	Ppid	Peptidyl-prolyl cis-trans isomerase D	219000000	226000000	239000000	295000000	231000000	226000000	164000000	168000000	169000000
O88342	WDR1_MOUSE	Wdr1	WD repeat-containing protein 1	45700000	50100000	54100000	161000000	66900000	46900000	163000000	156000000	148000000
Q8BH95	ECHM_MOUSE	Echs1	Enoyl-CoA hydratase, mitochondrial	175000000	180000000	130000000	202000000	167000000	210000000	163000000	125000000	148000000
Q9WTM5	RUVB2_MOUSE	Ruvbl2	RuvB-like 2	361000000	321000000	350000000	295000000	256000000	273000000	163000000	160000000	173000000
Q9WTQ5-2;Q9WTQ5	AKA12_MOUSE	Akap12	A-kinase anchor protein 12	371000000	373000000	349000000	379000000	364000000	336000000	163000000	191000000	176000000
P41216	ACSL1_MOUSE	Acsl1	Long-chain-fatty-acid--CoA ligase 1	84300000	68500000	83600000	133000000	90400000	64700000	162000000	145000000	139000000
Q8JZQ2	AFG32_MOUSE	Afg3l2	AFG3-like protein 2	105000000	90400000	106000000	85400000	82800000	96200000	162000000	159000000	171000000
Q99LB6-2	MAT2B_MOUSE	Mat2b	Isoform 2 of Methionine adenosyltransferase 2 subunit beta	75600000	79800000	74600000	62100000	66700000	56600000	162000000	163000000	164000000
Q9D0I9	SYRC_MOUSE	Rars1	Arginine--tRNA ligase, cytoplasmic	192000000	203000000	184000000	191000000	193000000	188000000	162000000	180000000	165000000
Q9QZQ1-2;Q9QZQ1	AFAD_MOUSE	Afdn	Afadin	227000000	208000000	218000000	160000000	191000000	175000000	162000000	156000000	150000000
P62897	CYC_MOUSE	Cycs	Cytochrome c, somatic	133000000	126000000	131000000	288000000	104000000	112000000	161000000	229000000	139000000
Q9CRC0	VKOR1_MOUSE	Vkorc1	Vitamin K epoxide reductase complex subunit 1	159000000	167000000	147000000	123000000	193000000	268000000	158000000	387000000	278000000
Q61584;Q61584-3;Q61584-4;Q61584-5;Q61584-6;Q61584-7	FXR1_MOUSE	Fxr1	RNA-binding protein FXR1	169000000	132000000	149000000	138000000	93700000	111000000	157000000	182000000	166000000
Q9DBG5	PLIN3_MOUSE	Plin3	Perilipin-3	110000000	85300000	112000000	141000000	128000000	140000000	157000000	95100000	143000000
Q9DCM0	ETHE1_MOUSE	Ethe1	Persulfide dioxygenase ETHE1, mitochondrial	176000000	186000000	209000000	114000000	188000000	146000000	157000000	138000000	156000000
P14115	RL27A_MOUSE	Rpl27a	Large ribosomal subunit protein uL15	155000000	115000000	152000000	128000000	160000000	117000000	155000000	103000000	127000000
P61087	UBE2K_MOUSE	Ube2k	Ubiquitin-conjugating enzyme E2 K	82600000	78000000	79200000	80000000	85600000	82800000	155000000	146000000	154000000
P67984	RL22_MOUSE	Rpl22	Large ribosomal subunit protein eL22	442000000	444000000	466000000	287000000	452000000	337000000	155000000	88400000	160000000
Q9EQS3	MYCBP_MOUSE	Mycbp	c-Myc-binding protein	427000000	334000000	357000000	400000000	371000000	244000000	155000000	153000000	172000000
Q3TSA9	Q3TSA9_MOUSE	Fbxw18	Expressed sequence C85627	7270000	4020000	7650000	22200000	7230000	3910000	154000000	212000000	172000000
P48722;P48722-2	HS74L_MOUSE	Hspa4l	Heat shock 70 kDa protein 4L	114000000	92100000	107000000	107000000	103000000	91800000	153000000	163000000	151000000
Q8BJ71	NUP93_MOUSE	Nup93	Nuclear pore complex protein Nup93	174000000	186000000	175000000	192000000	174000000	162000000	153000000	150000000	160000000
Q8VI95	OAS1D_MOUSE	Oas1d	Inactive 2'-5'-oligoadenylate synthase 1D	3640000	2230000	2510000	2700000	2860000	1660000	153000000	134000000	133000000
P49722	PSA2_MOUSE	Psma2	Proteasome subunit alpha type-2	136000000	137000000	116000000	171000000	115000000	74600000	152000000	220000000	179000000
P61759	PFD3_MOUSE	Vbp1	Prefoldin subunit 3	52400000	65200000	51100000	135000000	44900000	84800000	152000000	128000000	121000000
Q62422	OSTF1_MOUSE	Ostf1	Osteoclast-stimulating factor 1	78200000	87500000	88200000	192000000	84400000	199000000	152000000	152000000	127000000
Q9CZ04-2	CSN7A_MOUSE	Cops7a	Isoform 2 of COP9 signalosome complex subunit 7a	51700000	64100000	72500000	76300000	69300000	111000000	152000000	85600000	117000000
Q9DBW3	NATD1_MOUSE	Natd1	Protein NATD1	58900000	48900000	52200000	47300000	45300000	28200000	152000000	122000000	148000000
P05532;P05532-2	KIT_MOUSE	Kit	Mast/stem cell growth factor receptor Kit	221000000	226000000	231000000	254000000	229000000	184000000	151000000	159000000	107000000
P53994	RAB2A_MOUSE	Rab2a	Ras-related protein Rab-2A	76100000	59500000	67600000	128000000	54100000	77500000	151000000	149000000	133000000
Q64514-2	TPP2_MOUSE	Tpp2	Isoform Short of Tripeptidyl-peptidase 2	175000000	178000000	166000000	239000000	187000000	191000000	151000000	146000000	156000000
A0A0G2JDM3	A0A0G2JDM3_MOUSE	Myl3	Myosin light chain 3	101000000	64000000	92000000	248000000	132000000	82700000	150000000	171000000	136000000
Q9D6Y9	GLGB_MOUSE	Gbe1	1,4-alpha-glucan-branching enzyme	206000000	197000000	188000000	181000000	163000000	137000000	150000000	167000000	151000000
Q9JMA1	UBP14_MOUSE	Usp14	Ubiquitin carboxyl-terminal hydrolase 14	165000000	144000000	182000000	216000000	200000000	190000000	150000000	165000000	172000000
P62869	ELOB_MOUSE	Elob	Elongin-B	206000000	235000000	290000000	229000000	299000000	365000000	149000000	192000000	196000000
Q9D0L1	ZBED3_MOUSE	Zbed3	Zinc finger BED domain-containing protein 3	149000000	184000000	151000000	153000000	147000000	145000000	149000000	166000000	140000000
Q9DBL7	COASY_MOUSE	Coasy	Bifunctional coenzyme A synthase	156000000	165000000	164000000	126000000	119000000	144000000	149000000	145000000	146000000
Q9EPU0;Q9EPU0-2	RENT1_MOUSE	Upf1	Regulator of nonsense transcripts 1	229000000	205000000	201000000	169000000	164000000	143000000	149000000	135000000	159000000
P70303	PYRG2_MOUSE	Ctps2	CTP synthase 2	114000000	132000000	132000000	251000000	121000000	208000000	148000000	159000000	157000000
Q60597;Q60597-2;Q60597-3;Q60597-4	ODO1_MOUSE	Ogdh	2-oxoglutarate dehydrogenase complex component E1	64600000	57300000	74400000	125000000	74700000	61600000	148000000	151000000	149000000
Q8VBT9	ASPC1_MOUSE	Aspscr1	Tether containing UBX domain for GLUT4	106000000	82100000	138000000	87900000	8800000	3860000	148000000	183000000	175000000
Q99JI4	PSMD6_MOUSE	Psmd6	26S proteasome non-ATPase regulatory subunit 6	321000000	313000000	299000000	246000000	403000000	291000000	148000000	135000000	155000000
Q3UGC7	EI3JA_MOUSE	Eif3j1	Eukaryotic translation initiation factor 3 subunit J-A	276000000	284000000	204000000	159000000	222000000	278000000	146000000	122000000	129000000
Q8R5H1;Q8R5H1-5	UBP15_MOUSE	Usp15	Ubiquitin carboxyl-terminal hydrolase 15	85200000	80600000	80900000	73900000	81600000	81400000	146000000	153000000	138000000
Q8VEE4	RFA1_MOUSE	Rpa1	Replication protein A 70 kDa DNA-binding subunit	117000000	109000000	116000000	99100000	84600000	76400000	146000000	134000000	144000000
Q61233	PLSL_MOUSE	Lcp1	Plastin-2	165000000	152000000	189000000	188000000	209000000	179000000	145000000	140000000	140000000
Q8BV13	CSN7B_MOUSE	Cops7b	COP9 signalosome complex subunit 7b	90000000	66300000	109000000	177000000	85400000	60700000	145000000	169000000	164000000
Q8VEM8	S25A3_MOUSE	Slc25a3	Solute carrier family 25 member 3	38400000	39700000	40400000	232000000	22700000	64300000	145000000	156000000	137000000
Q9CPQ8	ATP5L_MOUSE	Atp5mg	ATP synthase subunit g, mitochondrial	487000000	412000000	474000000	243000000	559000000	617000000	145000000	175000000	175000000
P40336	VP26A_MOUSE	Vps26a	Vacuolar protein sorting-associated protein 26A	189000000	186000000	172000000	221000000	189000000	174000000	144000000	144000000	165000000
Q9WV32	ARC1B_MOUSE	Arpc1b	Actin-related protein 2/3 complex subunit 1B	104000000	110000000	96800000	183000000	139000000	130000000	144000000	121000000	148000000
P97807;P97807-2	FUMH_MOUSE	Fh	Fumarate hydratase, mitochondrial	295000000	322000000	285000000	202000000	286000000	280000000	143000000	156000000	140000000
G5E8G6	G5E8G6_MOUSE	Myo5b	Myosin VB	273000000	241000000	274000000	197000000	227000000	219000000	142000000	173000000	164000000
O08915	AIP_MOUSE	Aip	AH receptor-interacting protein	84300000	194000000	80100000	79900000	64600000	197000000	142000000	86300000	94800000
O89112	LANC1_MOUSE	Lancl1	Glutathione S-transferase LANCL1	264000000	264000000	223000000	152000000	68200000	209000000	142000000	121000000	129000000
P62814	VATB2_MOUSE	Atp6v1b2	V-type proton ATPase subunit B, brain isoform	127000000	124000000	130000000	178000000	77600000	73300000	142000000	141000000	152000000
P58021	TM9S2_MOUSE	Tm9sf2	Transmembrane 9 superfamily member 2	125000000	111000000	122000000	118000000	88800000	109000000	141000000	121000000	132000000
Q8BMG7	RBGPR_MOUSE	Rab3gap2	Rab3 GTPase-activating protein non-catalytic subunit	75800000	64600000	73500000	76000000	79600000	66100000	141000000	163000000	155000000
Q8BVI4	DHPR_MOUSE	Qdpr	Dihydropteridine reductase	77800000	100000000	88100000	197000000	73800000	127000000	141000000	120000000	137000000
Q9CR51	VATG1_MOUSE	Atp6v1g1	V-type proton ATPase subunit G 1	132000000	123000000	145000000	155000000	61700000	87500000	141000000	151000000	109000000
P09405	NUCL_MOUSE	Ncl	Nucleolin	418000000	350000000	480000000	357000000	505000000	390000000	139000000	164000000	182000000
Q3UJU9	RMD3_MOUSE	Rmdn3	Regulator of microtubule dynamics protein 3	188000000	201000000	170000000	154000000	196000000	197000000	139000000	158000000	162000000
Q8BZM1	GLMN_MOUSE	Glmn	Glomulin	103000000	124000000	121000000	117000000	121000000	150000000	139000000	142000000	144000000
P19536	COX5B_MOUSE	Cox5b	Cytochrome c oxidase subunit 5B, mitochondrial	311000000	276000000	302000000	326000000	394000000	397000000	138000000	191000000	120000000
P53026	RL10A_MOUSE	Rpl10a	Large ribosomal subunit protein uL1	182000000	155000000	210000000	150000000	203000000	199000000	138000000	124000000	92600000
Q91WC9	DGLB_MOUSE	Daglb	Diacylglycerol lipase-beta	144000000	135000000	163000000	176000000	135000000	101000000	138000000	173000000	154000000
Q9CVB6	ARPC2_MOUSE	Arpc2	Actin-related protein 2/3 complex subunit 2	109000000	94900000	108000000	196000000	24800000	89100000	138000000	146000000	178000000
A2A432	CUL4B_MOUSE	Cul4b	Cullin-4B	111000000	99900000	106000000	88700000	117000000	100000000	137000000	131000000	140000000
P27612	PLAP_MOUSE	Plaa	Phospholipase A-2-activating protein	73000000	66000000	74300000	78800000	71500000	72400000	137000000	145000000	135000000
P32020	SCP2_MOUSE	Scp2	Sterol carrier protein 2	47700000	44800000	54500000	81200000	42900000	36000000	137000000	150000000	121000000
Q8C0J2;Q8C0J2-2;Q8C0J2-3;Q8C0J2-5	A16L1_MOUSE	Atg16l1	Autophagy-related protein 16-1	94200000	88100000	97800000	85800000	99300000	107000000	137000000	150000000	173000000
Q9QXD6	F16P1_MOUSE	Fbp1	Fructose-1,6-bisphosphatase 1	59600000	61500000	67800000	88000000	44800000	82900000	137000000	114000000	119000000
Q08943;Q08943-2	SSRP1_MOUSE	Ssrp1	FACT complex subunit SSRP1	71800000	63700000	75300000	92700000	51300000	59300000	136000000	152000000	126000000
Q61595;Q61595-5;Q61595-6	KTN1_MOUSE	Ktn1	Kinectin	199000000	222000000	229000000	114000000	197000000	300000000	136000000	127000000	97200000
Q9DCT2	NDUS3_MOUSE	Ndufs3	NADH dehydrogenase [ubiquinone] iron-sulfur protein 3, mitochondrial	177000000	126000000	177000000	223000000	173000000	123000000	136000000	123000000	115000000
Q99LD4;Q99LD4-2	CSN1_MOUSE	Gps1	COP9 signalosome complex subunit 1	90000000	81200000	83400000	80000000	86600000	58800000	135000000	135000000	120000000
P32921;P32921-2	SYWC_MOUSE	Wars1	Tryptophan--tRNA ligase, cytoplasmic	178000000	148000000	179000000	198000000	190000000	136000000	134000000	138000000	148000000
Q8C5Q4	GRSF1_MOUSE	Grsf1	G-rich sequence factor 1	302000000	290000000	357000000	344000000	266000000	333000000	134000000	167000000	178000000
Q99PT1	GDIR1_MOUSE	Arhgdia	Rho GDP-dissociation inhibitor 1	77300000	95500000	85800000	110000000	72100000	104000000	134000000	143000000	139000000
O89079	COPE_MOUSE	Cope	Coatomer subunit epsilon	175000000	171000000	144000000	170000000	188000000	142000000	133000000	142000000	116000000
P10639	THIO_MOUSE	Txn	Thioredoxin	164000000	125000000	187000000	590000000	233000000	101000000	133000000	118000000	109000000
P23506;P23506-2	PIMT_MOUSE	Pcmt1	Protein-L-isoaspartate(D-aspartate) O-methyltransferase	47500000	42800000	58100000	99100000	51800000	44100000	133000000	112000000	114000000
P28271	ACOHC_MOUSE	Aco1	Cytoplasmic aconitate hydratase	45200000	42900000	46500000	37900000	43300000	30800000	133000000	131000000	143000000
Q60930	VDAC2_MOUSE	Vdac2	Voltage-dependent anion-selective channel protein 2	514000000	527000000	560000000	331000000	373000000	517000000	133000000	150000000	175000000
A2AGT5;A2AGT5-3	CKAP5_MOUSE	Ckap5	Cytoskeleton-associated protein 5	102000000	114000000	115000000	64200000	118000000	88100000	132000000	135000000	145000000
O35350	CAN1_MOUSE	Capn1	Calpain-1 catalytic subunit	140000000	138000000	137000000	209000000	165000000	195000000	132000000	121000000	161000000
O88685	PRS6A_MOUSE	Psmc3	26S proteasome regulatory subunit 6A	218000000	204000000	211000000	221000000	179000000	201000000	132000000	112000000	123000000
Q2TPA8	HSDL2_MOUSE	Hsdl2	Hydroxysteroid dehydrogenase-like protein 2	122000000	105000000	120000000	127000000	61500000	83700000	132000000	144000000	75100000
Q8BIW1	PRUN1_MOUSE	Prune1	Exopolyphosphatase PRUNE1	89900000	89700000	85700000	86300000	95400000	67200000	132000000	106000000	123000000
Q8R4N0	CLYBL_MOUSE	Clybl	Citramalyl-CoA lyase, mitochondrial	111000000	109000000	129000000	178000000	93100000	107000000	131000000	139000000	135000000
P56212	ARP19_MOUSE	Arpp19	cAMP-regulated phosphoprotein 19	67500000	64900000	86400000	107000000	44500000	57100000	130000000	106000000	108000000
Q5U467	Q5U467_MOUSE	Fbxw20	F-box and WD-40 domain protein 12	2190000	2080000	3120000	13000000	1390000	2800000	130000000	124000000	122000000
Q8K2B3	SDHA_MOUSE	Sdha	Succinate dehydrogenase [ubiquinone] flavoprotein subunit, mitochondrial	281000000	257000000	260000000	258000000	201000000	198000000	130000000	145000000	139000000
Q9QZE5	COPG1_MOUSE	Copg1	Coatomer subunit gamma-1	148000000	123000000	140000000	145000000	97000000	131000000	130000000	117000000	128000000
P17751;P17751-2	TPIS_MOUSE	Tpi1	Triosephosphate isomerase	87600000	108000000	117000000	166000000	210000000	84300000	129000000	139000000	155000000
Q5SVG4;Q5SVG5	Q5SVG4_MOUSE;Q5SVG5_MOUSE	Ap1b1	AP complex subunit beta	99800000	102000000	105000000	115000000	84900000	110000000	129000000	141000000	150000000
Q8VD46	ASZ1_MOUSE	Asz1	Ankyrin repeat, SAM and basic leucine zipper domain-containing protein 1	4820000	9140000	18200000	7050000	8810000	5460000	129000000	100000000	141000000
Q3UM45	PP1R7_MOUSE	Ppp1r7	Protein phosphatase 1 regulatory subunit 7	115000000	104000000	117000000	142000000	89400000	109000000	128000000	117000000	120000000
Q99J83	ATG5_MOUSE	Atg5	Autophagy protein 5	22500000	25800000	21300000	57400000	28700000	36300000	128000000	128000000	121000000
Q8K1E0	STX5_MOUSE	Stx5	Syntaxin-5	71200000	67200000	97700000	73800000	78300000	60700000	127000000	115000000	126000000
Q9CQM9	GLRX3_MOUSE	Glrx3	Glutaredoxin-3	74700000	64100000	79800000	109000000	73100000	91000000	126000000	141000000	148000000
Q8BLF1	NCEH1_MOUSE	Nceh1	Neutral cholesterol ester hydrolase 1	72600000	73200000	77500000	79400000	79600000	78600000	125000000	135000000	138000000
Q9D0J4	ARL2_MOUSE	Arl2	ADP-ribosylation factor-like protein 2	166000000	153000000	151000000	184000000	86400000	110000000	125000000	117000000	109000000
Q8R1G6	PDLI2_MOUSE	Pdlim2	PDZ and LIM domain protein 2	11600000	12700000	12400000	59700000	34000000	53700000	124000000	109000000	95500000
Q505F5	LRC47_MOUSE	Lrrc47	Leucine-rich repeat-containing protein 47	245000000	217000000	223000000	147000000	214000000	189000000	123000000	132000000	135000000
Q8JZN7	MIRO2_MOUSE	Rhot2	Mitochondrial Rho GTPase 2	88600000	89300000	72400000	103000000	86300000	74700000	123000000	92500000	116000000
Q9D358;Q9D358-2	PPAC_MOUSE	Acp1	Low molecular weight phosphotyrosine protein phosphatase	139000000	152000000	147000000	120000000	140000000	116000000	123000000	129000000	138000000
P42227-3	STAT3_MOUSE	Stat3	Isoform Del-701 of Signal transducer and activator of transcription 3	341000000	319000000	326000000	278000000	186000000	203000000	122000000	122000000	109000000
Q11011	PSA_MOUSE	Npepps	Puromycin-sensitive aminopeptidase	117000000	98100000	111000000	150000000	136000000	111000000	122000000	123000000	108000000
Q922D8	C1TC_MOUSE	Mthfd1	C-1-tetrahydrofolate synthase, cytoplasmic	110000000	108000000	125000000	127000000	123000000	95300000	122000000	154000000	160000000
A2A958	A2A958_MOUSE	Pramel29	PRAME like 29	2490000	3150000	2400000		4030000	3510000	121000000	84800000	106000000
P48428	TBCA_MOUSE	Tbca	Tubulin-specific chaperone A	123000000	69800000	54500000	160000000	43300000	60000000	121000000	125000000	169000000
Q99JY9	ARP3_MOUSE	Actr3	Actin-related protein 3	90300000	61700000	80900000	175000000	100000000	72200000	121000000	129000000	128000000
Q9CX00	IST1_MOUSE	Ist1	IST1 homolog	95000000	110000000	98300000	196000000	109000000	81200000	121000000	120000000	142000000
O55060	TPMT_MOUSE	Tpmt	Thiopurine S-methyltransferase	29700000	20400000	27900000	65600000	33400000	34200000	120000000	111000000	96400000
P12382	PFKAL_MOUSE	Pfkl	ATP-dependent 6-phosphofructokinase, liver type	104000000	77500000	110000000	69900000	127000000	79000000	120000000	102000000	109000000
P61211	ARL1_MOUSE	Arl1	ADP-ribosylation factor-like protein 1	105000000	90100000	116000000	139000000	124000000	67500000	120000000	96400000	104000000
P62270	RS18_MOUSE	Rps18	Small ribosomal subunit protein uS13	174000000	210000000	190000000	128000000	177000000	146000000	120000000	137000000	113000000
P70398	USP9X_MOUSE	Usp9x	Probable ubiquitin carboxyl-terminal hydrolase FAF-X	89400000	86700000	100000000	109000000	95000000	95100000	120000000	127000000	124000000
Q9CQQ7	AT5F1_MOUSE	Atp5pb	ATP synthase F(0) complex subunit B1, mitochondrial	101000000	82700000	102000000	172000000	98400000	53300000	120000000	111000000	115000000
Q9Z1Z0	USO1_MOUSE	Uso1	General vesicular transport factor p115	72100000	84900000	75200000	104000000	101000000	121000000	120000000	116000000	117000000
A2CEK3	A2CEK3_MOUSE	Pgm1	Phosphoglucomutase 1	141000000	129000000	138000000	108000000	144000000	179000000	119000000	106000000	124000000
A0A571BG95	A0A571BG95_MOUSE	Abr	Active breakpoint cluster region-related protein	60400000	59000000	69900000	57200000	58700000	50800000	118000000	122000000	108000000
O35593	PSDE_MOUSE	Psmd14	26S proteasome non-ATPase regulatory subunit 14	370000000	353000000	373000000	300000000	389000000	430000000	118000000	120000000	153000000
P80316	TCPE_MOUSE	Cct5	T-complex protein 1 subunit epsilon	124000000	120000000	129000000	175000000	132000000	93300000	118000000	127000000	117000000
Q9EPK6	SIL1_MOUSE	Sil1	Nucleotide exchange factor SIL1	160000000	133000000	172000000	109000000	108000000	164000000	118000000	111000000	102000000
P49615	CDK5_MOUSE	Cdk5	Cyclin-dependent kinase 5	52400000	49200000	63600000	67500000	63000000	55600000	117000000	99400000	131000000
P62702	RS4X_MOUSE	Rps4x	Small ribosomal subunit protein eS4	282000000	281000000	334000000	228000000	279000000	275000000	117000000	131000000	119000000
P63242	IF5A1_MOUSE	Eif5a	Eukaryotic translation initiation factor 5A-1	86100000	95600000	75900000	92300000	82800000	81300000	117000000	128000000	96800000
Q6P5F9	XPO1_MOUSE	Xpo1	Exportin-1	168000000	167000000	148000000	200000000	155000000	155000000	117000000	123000000	109000000
Q99M87;Q99M87-3	DNJA3_MOUSE	Dnaja3	DnaJ homolog subfamily A member 3, mitochondrial	234000000	209000000	219000000	187000000	163000000	124000000	117000000	131000000	156000000
Q99PI5	LPIN2_MOUSE	Lpin2	Phosphatidate phosphatase LPIN2	10900000	11500000	12900000	4790000	18000000	12500000	117000000	112000000	149000000
P60766	CDC42_MOUSE	Cdc42	Cell division control protein 42 homolog	64500000	77900000	80600000	114000000	75900000	94800000	116000000	116000000	100000000
Q99L13	3HIDH_MOUSE	Hibadh	3-hydroxyisobutyrate dehydrogenase, mitochondrial	163000000	140000000	164000000	116000000	141000000	75300000	116000000	153000000	148000000
P58137	ACOT8_MOUSE	Acot8	Acyl-coenzyme A thioesterase 8	62100000	64400000	65300000	75900000	46600000	58900000	115000000	152000000	126000000
Q80UJ7	RB3GP_MOUSE	Rab3gap1	Rab3 GTPase-activating protein catalytic subunit	57000000	53300000	50200000	63300000	59800000	51800000	115000000	137000000	128000000
Q8N7N5	DCAF8_MOUSE	Dcaf8	DDB1- and CUL4-associated factor 8	69900000	62600000	93300000	78100000	67000000	73400000	115000000	131000000	139000000
A2AN08;A2AN08-3;A2AN08-5	UBR4_MOUSE	Ubr4	E3 ubiquitin-protein ligase UBR4	86700000	79600000	89700000	88800000	88000000	73100000	114000000	117000000	122000000
O54983	CRYM_MOUSE	Crym	Ketimine reductase mu-crystallin	15900000	10500000	22100000	42900000	21300000	40600000	114000000	121000000	80800000
P35279;P35279-2	RAB6A_MOUSE	Rab6a	Ras-related protein Rab-6A	179000000	218000000	190000000	134000000	199000000	168000000	114000000	78000000	117000000
P52825	CPT2_MOUSE	Cpt2	Carnitine O-palmitoyltransferase 2, mitochondrial	73800000	63600000	72000000	92400000	72000000	62200000	114000000	161000000	170000000
P97315	CSRP1_MOUSE	Csrp1	Cysteine and glycine-rich protein 1	71900000	69000000	90100000	332000000	167000000	143000000	114000000	120000000	138000000
Q60932	VDAC1_MOUSE	Vdac1	Voltage-dependent anion-selective channel protein 1	269000000	268000000	241000000	486000000	388000000	447000000	114000000	119000000	135000000
P26516	PSMD7_MOUSE	Psmd7	26S proteasome non-ATPase regulatory subunit 7	203000000	203000000	195000000	251000000	195000000	142000000	113000000	152000000	118000000
Q80WQ2	VAC14_MOUSE	Vac14	Protein VAC14 homolog	91700000	91500000	87200000	91900000	82600000	104000000	113000000	115000000	106000000
Q9QY76	VAPB_MOUSE	Vapb	Vesicle-associated membrane protein-associated protein B	122000000	109000000	108000000	159000000	140000000	89100000	113000000	140000000	112000000
P50247	SAHH_MOUSE	Ahcy	Adenosylhomocysteinase	181000000	151000000	171000000	227000000	135000000	141000000	112000000	131000000	126000000
Q91VD9	NDUS1_MOUSE	Ndufs1	NADH-ubiquinone oxidoreductase 75 kDa subunit, mitochondrial	230000000	219000000	222000000	216000000	179000000	197000000	112000000	111000000	118000000
Q9D172	GAL3A_MOUSE	Gatd3	Glutamine amidotransferase-like class 1 domain-containing protein 3, mitochondrial	86400000	94600000	91100000	73900000	91000000	75600000	112000000	111000000	107000000
Q9JJV2;Q9JJV2-3	PROF2_MOUSE	Pfn2	Profilin-2	68000000	60600000	92000000	90700000	61900000	31200000	112000000	107000000	96900000
O55143;O55143-2	AT2A2_MOUSE	Atp2a2	Sarcoplasmic/endoplasmic reticulum calcium ATPase 2	136000000	128000000	149000000	156000000	160000000	89200000	111000000	110000000	90300000
P58389	PTPA_MOUSE	Ptpa	Serine/threonine-protein phosphatase 2A activator	133000000	127000000	141000000	125000000	104000000	76600000	111000000	105000000	107000000
Q9ERK4	XPO2_MOUSE	Cse1l	Exportin-2	197000000	220000000	206000000	197000000	193000000	175000000	111000000	105000000	106000000
G5E884	G5E884_MOUSE	Pak1	non-specific serine/threonine protein kinase	121000000	139000000	127000000	106000000	118000000	91600000	110000000	107000000	110000000
P14685	PSMD3_MOUSE	Psmd3	26S proteasome non-ATPase regulatory subunit 3	150000000	145000000	139000000	179000000	120000000	122000000	110000000	102000000	110000000
Q99KI0	ACON_MOUSE	Aco2	Aconitate hydratase, mitochondrial	472000000	442000000	361000000	338000000	433000000	378000000	110000000	133000000	79500000
A0A494BBI6	A0A494BBI6_MOUSE	Stub1	STIP1 homology and U-Box containing protein 1	73600000	59500000	79300000	119000000	89000000	69100000	109000000	106000000	98200000
O55106	STRN_MOUSE	Strn	Striatin	131000000	105000000	131000000	130000000	140000000	103000000	109000000	119000000	128000000
P54822	PUR8_MOUSE	Adsl	Adenylosuccinate lyase	361000000	352000000	305000000	215000000	260000000	284000000	109000000	123000000	126000000
Q3UQV5	KBTB8_MOUSE	Kbtbd8	Kelch repeat and BTB domain-containing protein 8	14000000	18100000	17400000	15600000	14900000	18600000	109000000	113000000	131000000
Q8BFR5	EFTU_MOUSE	Tufm	Elongation factor Tu, mitochondrial	182000000	174000000	190000000	214000000	180000000	132000000	109000000	123000000	122000000
Q8BU30	SYIC_MOUSE	Iars1	Isoleucine--tRNA ligase, cytoplasmic	180000000	179000000	197000000	195000000	175000000	145000000	109000000	102000000	102000000
Q8BYA0	TBCD_MOUSE	Tbcd	Tubulin-specific chaperone D	209000000	196000000	191000000	226000000	154000000	163000000	109000000	96500000	104000000
P17426;P17426-2	AP2A1_MOUSE	Ap2a1	AP-2 complex subunit alpha-1	60300000	58900000	65100000	110000000	52100000	57400000	108000000	114000000	106000000
P62334	PRS10_MOUSE	Psmc6	26S proteasome regulatory subunit 10B	175000000	187000000	165000000	225000000	152000000	186000000	108000000	133000000	108000000
Q9D5T0	ATAD1_MOUSE	Atad1	Outer mitochondrial transmembrane helix translocase	181000000	173000000	172000000	106000000	196000000	137000000	108000000	99400000	114000000
Q8K411;Q8K411-2	PREP_MOUSE	Pitrm1	Presequence protease, mitochondrial	164000000	161000000	162000000	174000000	175000000	164000000	107000000	112000000	124000000
P25444	RS2_MOUSE	Rps2	Small ribosomal subunit protein uS5	265000000	265000000	289000000	80600000	239000000	244000000	106000000	96000000	99700000
P28656	NP1L1_MOUSE	Nap1l1	Nucleosome assembly protein 1-like 1	85600000	74600000	91300000	215000000	80600000	63000000	106000000	95800000	87500000
Q91WN1	DNJC9_MOUSE	Dnajc9	DnaJ homolog subfamily C member 9	31700000	20000000	40300000	68600000	37800000	42400000	106000000	125000000	89500000
Q99MD9	NASP_MOUSE	Nasp	Nuclear autoantigenic sperm protein	70400000	78600000	74900000	68200000	51700000	50100000	106000000	111000000	108000000
Q9EQ20	MMSA_MOUSE	Aldh6a1	Methylmalonate-semialdehyde/malonate-semialdehyde dehydrogenase [acylating], mitochondrial	358000000	362000000	372000000	148000000	151000000	318000000	106000000	112000000	100000000
A0A1Y7VJM4	A0A1Y7VJM4_MOUSE	Ero1b	Endoplasmic reticulum oxidoreductase 1 beta	23100000	19400000	25800000	34900000	21600000	15700000	105000000	77000000	110000000
Q3TXS7	PSMD1_MOUSE	Psmd1	26S proteasome non-ATPase regulatory subunit 1	102000000	102000000	99700000	161000000	98000000	105000000	105000000	95800000	104000000
Q61335	BAP31_MOUSE	Bcap31	B-cell receptor-associated protein 31	205000000	207000000	220000000	298000000	227000000	187000000	105000000	102000000	124000000
Q8BHL8	PSMF1_MOUSE	Psmf1	Proteasome inhibitor PI31 subunit	24700000	23200000	23200000	14800000	19600000	33600000	105000000	79700000	88900000
Q8BR63	F177A_MOUSE	Fam177a1	Protein FAM177A1	16300000	16700000	17500000	31500000	18100000	16700000	105000000	98900000	98400000
Q6ZWV7	RL35_MOUSE	Rpl35	Large ribosomal subunit protein uL29	95000000	84300000	105000000	110000000	73300000		104000000	75800000	75300000
Q9QZ73	DCNL1_MOUSE	Dcun1d1	DCN1-like protein 1	140000000	146000000	145000000	82400000	100000000	133000000	104000000	108000000	81000000
P49718	MCM5_MOUSE	Mcm5	DNA replication licensing factor MCM5	63700000	112000000	110000000	102000000	87800000	89200000	103000000	103000000	94500000
P58742	AAAS_MOUSE	Aaas	Aladin	161000000	202000000	161000000	161000000	120000000	165000000	103000000	117000000	124000000
Q7M753	PANK2_MOUSE	Pank2	Pantothenate kinase 2, mitochondrial	30800000	36200000	26700000	21200000	17000000	22900000	103000000	105000000	101000000
B2RUM3	B2RUM3_MOUSE	AU015836	AU015836 protein	96900000	88600000	97500000	64200000	66800000	66500000	102000000	99700000	75600000
Q8VDJ3	VIGLN_MOUSE	Hdlbp	Vigilin	70300000	57100000	65400000	96700000	84500000	80500000	102000000	99600000	102000000
Q921F2	TADBP_MOUSE	Tardbp	TAR DNA-binding protein 43	232000000	288000000	275000000	375000000	252000000	305000000	102000000	123000000	103000000
Q9D7I5;Q9D7I5-2	LHPP_MOUSE	Lhpp	Phospholysine phosphohistidine inorganic pyrophosphate phosphatase	157000000	145000000	142000000	134000000	164000000	148000000	102000000	119000000	107000000
P55302	AMRP_MOUSE	Lrpap1	Alpha-2-macroglobulin receptor-associated protein	140000000	135000000	155000000	107000000	152000000	128000000	101000000	124000000	139000000
Q3THK7	GUAA_MOUSE	Gmps	GMP synthase [glutamine-hydrolyzing]	122000000	133000000	130000000	118000000	110000000	112000000	101000000	88400000	98700000
Q3UEB3;Q3UEB3-2	PUF60_MOUSE	Puf60	Poly(U)-binding-splicing factor PUF60	201000000	185000000	198000000	176000000	172000000	152000000	101000000	205000000	221000000
Q9CXY9	GPI8_MOUSE	Pigk	GPI-anchor transamidase	142000000	162000000	139000000	88400000	121000000	145000000	101000000	118000000	97100000
Q9R0Q3	TMED2_MOUSE	Tmed2	Transmembrane emp24 domain-containing protein 2	116000000	92600000	127000000	174000000	72800000	65400000	101000000	115000000	138000000
Q4G0C7	Q4G0C7_MOUSE	Oog4	Oog4 protein	4290000	3070000	5140000	6990000	5700000	4240000	100000000	83600000	95200000
Q9JLI8	SART3_MOUSE	Sart3	Squamous cell carcinoma antigen recognized by T-cells 3	108000000	110000000	103000000	97500000	105000000	109000000	99600000	106000000	99700000
Q9CYN9	RENR_MOUSE	Atp6ap2	Renin receptor	101000000	91100000	98300000	74800000	84700000	100000000	99500000	97900000	127000000
Q3US41-2;Q3US41-3	ESRP1_MOUSE	Esrp1	Isoform 2 of Epithelial splicing regulatory protein 1	149000000	149000000	151000000	144000000	134000000	120000000	98800000	111000000	112000000
O88543	CSN3_MOUSE	Cops3	COP9 signalosome complex subunit 3	38300000	28400000	39500000	75100000	37900000	25800000	98700000	104000000	95000000
G3X8R0	G3X8R0_MOUSE	Reep5	Receptor expression-enhancing protein	106000000	108000000	121000000	109000000	135000000	106000000	98300000	101000000	112000000
Q61249	IGBP1_MOUSE	Igbp1	Immunoglobulin-binding protein 1	106000000	109000000	114000000	94100000	84200000	123000000	98100000	96800000	115000000
Q7TPR4	ACTN1_MOUSE	Actn1	Alpha-actinin-1	85800000	90700000	90000000	169000000	123000000	114000000	97700000	90100000	91900000
Q9CZD3	GARS_MOUSE	Gars1	Glycine--tRNA ligase	59100000	66200000	74800000	81100000	82100000	57000000	97600000	110000000	106000000
P54116	STOM_MOUSE	Stom	Stomatin	71700000	68600000	76600000	90100000	76400000	91500000	97400000	93900000	104000000
P62331	ARF6_MOUSE	Arf6	ADP-ribosylation factor 6	120000000	93300000	103000000	116000000	105000000	69000000	97400000	86900000	100000000
Q9Z2I0	LETM1_MOUSE	Letm1	Mitochondrial proton/calcium exchanger protein	123000000	114000000	137000000	121000000	124000000	121000000	96900000	124000000	114000000
Q8VE99	CC115_MOUSE	Ccdc115	Coiled-coil domain-containing protein 115	32200000	30800000	27500000	24900000	3890000	30600000	96800000	89400000	82900000
Q60864	STIP1_MOUSE	Stip1	Stress-induced-phosphoprotein 1	45300000	53000000	56700000	108000000	43100000	42900000	96600000	101000000	101000000
Q8C3Y4	KNTC1_MOUSE	Kntc1	Kinetochore-associated protein 1	68600000	66700000	71000000	63100000	56000000	60900000	96000000	99000000	104000000
O35215	DOPD_MOUSE	Ddt	D-dopachrome decarboxylase	192000000	197000000	197000000	85600000	132000000	106000000	95900000	78700000	97900000
Q8BG51-2;Q8BG51-4	MIRO1_MOUSE	Rhot1	Isoform 2 of Mitochondrial Rho GTPase 1	40000000	35400000	42700000	43200000	33400000	47100000	95100000	103000000	99200000
Q9Z210	PX11B_MOUSE	Pex11b	Peroxisomal membrane protein 11B	120000000	128000000	132000000	117000000	90700000	141000000	95100000	120000000	91600000
P02469	LAMB1_MOUSE	Lamb1	Laminin subunit beta-1	7940000	8840000	7930000	11900000	19400000	11500000	94000000	93400000	109000000
Q9CPX8	QCR10_MOUSE	Uqcr11	Cytochrome b-c1 complex subunit 10	157000000	188000000	151000000	118000000	12000000	128000000	93900000		86000000
Q9Z1Z2	STRAP_MOUSE	Strap	Serine-threonine kinase receptor-associated protein	121000000	101000000	129000000	184000000	121000000	96400000	93900000	94700000	105000000
Q99L45	IF2B_MOUSE	Eif2s2	Eukaryotic translation initiation factor 2 subunit 2	158000000	177000000	166000000	99500000	138000000	177000000	93800000	112000000	94200000
Q9Z2K1	K1C16_MOUSE	Krt16	Keratin, type I cytoskeletal 16		5390000	59100000	34400000		2450000	93600000	40500000	26100000
Q3UX10	TBAL3_MOUSE	Tubal3	Tubulin alpha chain-like 3	3950000	6000000	7640000	86200000	7210000	14200000	93300000	156000000	133000000
Q62351	TFR1_MOUSE	Tfrc	Transferrin receptor protein 1	86400000	98500000	89300000	146000000	113000000	113000000	92400000	79900000	80800000
Q99LR1	ABD12_MOUSE	Abhd12	Lysophosphatidylserine lipase ABHD12	69700000	57000000	69000000	48100000	63100000	59200000	92400000	100000000	94600000
O55029	COPB2_MOUSE	Copb2	Coatomer subunit beta'	72700000	65800000	72300000	109000000	67300000	71400000	91900000	98900000	107000000
P62245	RS15A_MOUSE	Rps15a	Small ribosomal subunit protein uS8	572000000	450000000	349000000	257000000	646000000	542000000	91700000	153000000	185000000
Q91WK2	EIF3H_MOUSE	Eif3h	Eukaryotic translation initiation factor 3 subunit H	115000000	127000000	124000000	162000000	133000000	132000000	91700000	102000000	88200000
Q9DCS3	MECR_MOUSE	Mecr	Enoyl-[acyl-carrier-protein] reductase, mitochondrial	94800000	75300000	104000000	45800000	88600000	126000000	91700000	115000000	121000000
P63087;P63087-2	PP1G_MOUSE	Ppp1cc	Serine/threonine-protein phosphatase PP1-gamma catalytic subunit	55600000	56100000	51200000	64800000	45100000	77300000	91500000	67100000	71500000
Q9WVE8	PACN2_MOUSE	Pacsin2	Protein kinase C and casein kinase substrate in neurons protein 2	113000000	120000000	140000000	137000000	135000000	136000000	91300000	81800000	91100000
Q99LF4	RTCB_MOUSE	Rtcb	RNA-splicing ligase RtcB homolog	92400000	92700000	101000000	135000000	108000000	71300000	90900000	90900000	87900000
Q9D8V0-4	HM13_MOUSE	Hm13	Isoform 4 of Minor histocompatibility antigen H13	28300000	30300000	35000000	100000000	75300000	51600000	90600000	102000000	89500000
Q9Z1E4	GYS1_MOUSE	Gys1	Glycogen [starch] synthase, muscle	59100000	61200000	62200000	67200000	151000000	61900000	90300000	92000000	62100000
Q9JI78	NGLY1_MOUSE	Ngly1	Peptide-N(4)-(N-acetyl-beta-glucosaminyl)asparagine amidase	128000000	131000000	122000000	93400000	114000000	94500000	90100000	79500000	86900000
Q9CWW6	PIN4_MOUSE	Pin4	Peptidyl-prolyl cis-trans isomerase NIMA-interacting 4	94600000	109000000	108000000	88800000	71100000	105000000	90000000	93300000	67800000
P60487	PLPP_MOUSE	Pdxp	Chronophin	93500000	79200000	92400000	70300000	54300000	58700000	89500000	94600000	95000000
Q60649	CLPB_MOUSE	Clpb	Mitochondrial disaggregase	94600000	80000000	107000000	92500000	84200000	68600000	89000000	102000000	104000000
Q64331	MYO6_MOUSE	Myo6	Unconventional myosin-VI	82300000	74300000	88200000	74100000	74200000	62400000	88700000	106000000	114000000
Q91VA7	Q91VA7_MOUSE	Idh3b	Isocitrate dehydrogenase [NAD] subunit, mitochondrial	50200000	44500000	67000000	131000000	43400000	51600000	88500000	69000000	65400000
Q9Z0N1	IF2G_MOUSE	Eif2s3x	Eukaryotic translation initiation factor 2 subunit 3, X-linked	130000000	106000000	128000000	104000000	122000000	94500000	88400000	94100000	81500000
P62627	DLRB1_MOUSE	Dynlrb1	Dynein light chain roadblock-type 1	49200000	44300000	54300000	147000000	54500000	29600000	87800000	108000000	96300000
Q9DBE0	CSAD_MOUSE	Csad	Cysteine sulfinic acid decarboxylase	60900000	55600000	63200000	65600000	49700000	36400000	87800000	85600000	63800000
P29595;cRAP-Q15843	NEDD8_MOUSE;cRAP-NEDD8_HUMAN	Nedd8;cRAP-NEDD8	NEDD8	365000000	340000000	293000000	204000000	311000000		87700000		225000000
Q8K3A0	HSC20_MOUSE	Hscb	Iron-sulfur cluster co-chaperone protein HscB	61200000	55600000	65400000	51700000	66200000	39400000	87500000	101000000	97600000
Q8C5H8;Q8C5H8-2;Q8C5H8-3;Q8C5H8-4	NAKD2_MOUSE	Nadk2	NAD kinase 2, mitochondrial	137000000	159000000	148000000	122000000	122000000	111000000	87400000	82100000	88500000
P50580	PA2G4_MOUSE	Pa2g4	Proliferation-associated protein 2G4	99400000	112000000	88100000	123000000	102000000	98600000	87300000	79100000	93000000
Q9CQ60	6PGL_MOUSE	Pgls	6-phosphogluconolactonase	112000000	127000000	127000000	127000000	117000000	154000000	87200000	84700000	89400000
Q8R3P2;Q8R3P2-2	DTX2_MOUSE	Dtx2	Probable E3 ubiquitin-protein ligase DTX2	38500000	38800000	34900000	24700000	41300000	36800000	87100000	77400000	68000000
O88653	LTOR3_MOUSE	Lamtor3	Ragulator complex protein LAMTOR3	36600000	23400000	35200000	84300000	31900000		87000000		86900000
P31230	AIMP1_MOUSE	Aimp1	Aminoacyl tRNA synthase complex-interacting multifunctional protein 1	133000000	150000000	117000000	125000000	143000000	132000000	86900000	86700000	86200000
Q9CQ86	MIEN1_MOUSE	Mien1	Migration and invasion enhancer 1	200000000	169000000	186000000	147000000	147000000	138000000	86200000	85700000	85700000
P54728	RD23B_MOUSE	Rad23b	UV excision repair protein RAD23 homolog B	37000000	48300000	35400000	71800000	35700000	75200000	85900000	103000000	109000000
Q9CR21	ACPM_MOUSE	Ndufab1	Acyl carrier protein, mitochondrial	136000000	141000000	138000000	154000000	114000000	127000000	85700000	120000000	103000000
O70252	HMOX2_MOUSE	Hmox2	Heme oxygenase 2	158000000	125000000	141000000	189000000	60600000	68200000	85500000	129000000	100000000
Q5SWT3	S2535_MOUSE	Slc25a35	Solute carrier family 25 member 35	37600000	46100000	36500000	65900000	31800000	53800000	85300000	86900000	69500000
Q9Z1K5	ARI1_MOUSE	Arih1	E3 ubiquitin-protein ligase ARIH1	40400000	38700000	44700000	55000000	49700000	47900000	85300000	89100000	83800000
O88844	IDHC_MOUSE	Idh1	Isocitrate dehydrogenase [NADP] cytoplasmic	186000000	170000000	230000000	269000000	182000000	132000000	85200000	93800000	95300000
B9EJ86	OSBL8_MOUSE	Osbpl8	Oxysterol-binding protein-related protein 8	32800000	31500000	35200000	42700000	49800000	27200000	85000000	84900000	94300000
Q3TFD2	PCAT1_MOUSE	Lpcat1	Lysophosphatidylcholine acyltransferase 1	98100000	101000000	101000000	78700000	81200000	94500000	85000000	75200000	83900000
P21278	GNA11_MOUSE	Gna11	Guanine nucleotide-binding protein subunit alpha-11	95700000	77500000	84300000	72400000	191000000	112000000	84800000	94100000	92600000
Q7TNL5;Q91V89	Q7TNL5_MOUSE;Q91V89_MOUSE	Ppp2r5d	Serine/threonine-protein phosphatase 2A 56 kDa regulatory subunit	99800000	101000000	105000000	61500000	106000000	107000000	84700000	88400000	87400000
Q9CQ92	FIS1_MOUSE	Fis1	Mitochondrial fission 1 protein	72700000	68800000	83200000	87200000	67500000	78200000	83900000	94000000	85900000
P27641	XRCC5_MOUSE	Xrcc5	X-ray repair cross-complementing protein 5	115000000	105000000	116000000	106000000	83400000	74300000	83500000	79700000	89200000
Q8BIQ5	CSTF2_MOUSE	Cstf2	Cleavage stimulation factor subunit 2	154000000	145000000	147000000	153000000	130000000	134000000	83500000	75100000	79300000
P11679	K2C8_MOUSE	Krt8	Keratin, type II cytoskeletal 8	305000000	241000000	135000000	8060000000	3680000000	2230000000	83300000	98600000	46500000
P54775	PRS6B_MOUSE	Psmc4	26S proteasome regulatory subunit 6B	126000000	123000000	140000000	190000000	168000000	127000000	83100000	88200000	88600000
A0A0U1RNF2;A2RTH5	A0A0U1RNF2_MOUSE;A2RTH5_MOUSE	Lcmt1	Leucine carboxyl methyltransferase 1	115000000	130000000	110000000	94100000	90300000	169000000	83000000	23000000	102000000
G3X9J4	G3X9J4_MOUSE	Relch	RAB11 binding and LisH domain, coiled-coil and HEAT repeat containing	32700000	36800000	34300000	52100000	38900000	42800000	83000000	81300000	81600000
P62830	RL23_MOUSE	Rpl23	Large ribosomal subunit protein uL14	294000000	352000000	309000000	133000000	214000000		82800000	62600000	63400000
Q9DC70	NDUS7_MOUSE	Ndufs7	NADH dehydrogenase [ubiquinone] iron-sulfur protein 7, mitochondrial	151000000	145000000	167000000	168000000	103000000	129000000	82800000	76300000	96600000
Q9QXK3	COPG2_MOUSE	Copg2	Coatomer subunit gamma-2	75400000	83100000	73000000	86600000	72500000	68200000	82400000	75900000	86000000
D3Z0T5	D3Z0T5_MOUSE	Cnpy4	Canopy FGF signaling regulator 4 (Fragment)	51500000	51200000	46600000	33000000	47400000	54700000	81800000	86400000	95900000
F6Q3W0	F6Q3W0_MOUSE	Wdr5	WD repeat domain 5 (Fragment)	41000000	42500000	46200000	56400000	40600000	36900000	81500000	75800000	86100000
Q9D8E6	RL4_MOUSE	Rpl4	Large ribosomal subunit protein uL4	119000000	127000000	136000000	109000000	86000000	123000000	81500000	82300000	72700000
Q7TMY8;Q7TMY8-3	HUWE1_MOUSE	Huwe1	E3 ubiquitin-protein ligase HUWE1	226000000	212000000	197000000	165000000	165000000	204000000	81300000	78400000	85500000
Q99PV0	PRP8_MOUSE	Prpf8	Pre-mRNA-processing-splicing factor 8	262000000	245000000	281000000	233000000	213000000	210000000	81000000	82400000	98100000
F8WIE5	F8WIE5_MOUSE	Hectd1	E3 ubiquitin-protein ligase	44600000	44000000	48800000	51600000	48800000	48600000	80700000	79800000	78900000
Q99K01-3	PDXD1_MOUSE	Pdxdc1	Isoform 3 of Pyridoxal-dependent decarboxylase domain-containing protein 1	218000000	218000000	212000000	151000000	154000000	149000000	80500000	76700000	95300000
P35278	RAB5C_MOUSE	Rab5c	Ras-related protein Rab-5C	77700000	81400000	76700000	97600000	82900000	74000000	80200000	72000000	86800000
Q6IRU5;Q6IRU5-2	CLCB_MOUSE	Cltb	Clathrin light chain B	46600000	38400000	47600000	71900000	57000000	41200000	80100000	84800000	109000000
P17156	HSP72_MOUSE	Hspa2	Heat shock-related 70 kDa protein 2	125000000	161000000	87400000	95800000	131000000	128000000	79900000	87600000	63800000
Q9DAU1	CNPY3_MOUSE	Cnpy3	Protein canopy homolog 3	92300000	83600000	113000000	82300000	86300000	96100000	79700000	70000000	77000000
Q8K358	PIGU_MOUSE	Pigu	Phosphatidylinositol glycan anchor biosynthesis class U protein	109000000	126000000	97600000	61100000	93600000	125000000	79600000	68300000	81900000
E9Q912-3	GDS1_MOUSE	Rap1gds1	Isoform 3 of Rap1 GTPase-GDP dissociation stimulator 1	113000000	113000000	98500000	70500000	88600000	98900000	79500000	71200000	82400000
Q9DB05	SNAA_MOUSE	Napa	Alpha-soluble NSF attachment protein	61700000	48300000	62100000	84400000	77700000	45200000	79500000	109000000	104000000
Q9R062	GLYG_MOUSE	Gyg1	Glycogenin-1	22500000	5830000	7580000	33500000	18000000	10800000	79500000	76400000	96400000
A0A2I3BQP6	A0A2I3BQP6_MOUSE	Camk2g	calcium/calmodulin-dependent protein kinase		14100000	12400000	14500000	11500000	23900000	79400000	75900000	76600000
Q8CG76	ARK72_MOUSE	Akr7a2	Aflatoxin B1 aldehyde reductase member 2	30900000	30800000	37800000	71900000	17700000	38900000	79400000	74600000	75700000
A0A0G2JGW9	A0A0G2JGW9_MOUSE	Fubp1	Far upstream element (FUSE) binding protein 1	297000000	293000000	281000000	304000000	199000000	210000000	79300000	73600000	77000000
Q3U0P5	ENTP6_MOUSE	Entpd6	Ectonucleoside triphosphate diphosphohydrolase 6	68900000	62000000	62900000	68700000	73700000	70900000	79200000	85700000	83900000
P70698	PYRG1_MOUSE	Ctps1	CTP synthase 1	85900000	79200000	93700000	103000000	78900000	99000000	79100000	77900000	78300000
Q61207	SAP_MOUSE	Psap	Prosaposin	238000000	244000000	262000000	359000000	219000000	218000000	79100000	92400000	96800000
D3YZP9	CCDC6_MOUSE	Ccdc6	Coiled-coil domain-containing protein 6	101000000	98900000	104000000	102000000	82000000	76600000	78600000	84000000	82900000
P09671	SODM_MOUSE	Sod2	Superoxide dismutase [Mn], mitochondrial	64200000	79200000	60000000	92000000	161000000	91300000	78300000	80100000	55400000
Q9JHR7	IDE_MOUSE	Ide	Insulin-degrading enzyme	141000000	152000000	149000000	176000000	188000000	172000000	78300000	76100000	66900000
Q9D1P4	CHRD1_MOUSE	Chordc1	Cysteine and histidine-rich domain-containing protein 1	81400000	112000000	92100000	98900000	129000000	59500000	78200000	80300000	77700000
Q3V117	Q3V117_MOUSE	Acly	ATP-citrate synthase	116000000	130000000	125000000	115000000	139000000	124000000	77800000	74200000	64800000
Q8BH79;Q8BH79-2;Q8BH79-4	ANO10_MOUSE	Ano10	Anoctamin-10	164000000	172000000	174000000	157000000	206000000	142000000	77100000	85400000	86300000
Q9DBB4	NAA16_MOUSE	Naa16	N-alpha-acetyltransferase 16, NatA auxiliary subunit	48500000	42100000	48700000	60800000	49600000	35700000	77000000	73000000	79800000
P24547	IMDH2_MOUSE	Impdh2	Inosine-5'-monophosphate dehydrogenase 2	133000000	138000000	129000000	105000000	136000000	105000000	76800000	68400000	73300000
P49282-3	NRAM2_MOUSE	Slc11a2	Isoform 3 of Natural resistance-associated macrophage protein 2	23900000	20800000	25600000	35600000	26700000	26200000	76300000	67900000	47400000
Q3UFF7	LYPL1_MOUSE	Lyplal1	Lysophospholipase-like protein 1	60600000	65300000	59300000	64300000	19900000	48900000	76200000	74900000	80300000
Q99J77	SIAS_MOUSE	Nans	Sialic acid synthase	90800000	76400000	94000000	85800000	75500000	67300000	76200000	110000000	110000000
Q6ZWQ7	SPCS3_MOUSE	Spcs3	Signal peptidase complex subunit 3	259000000	313000000	288000000	149000000	205000000	193000000	76000000	79500000	83200000
Q9D898	ARP5L_MOUSE	Arpc5l	Actin-related protein 2/3 complex subunit 5-like protein	142000000	152000000	114000000	84300000	126000000	131000000	75900000	74500000	90500000
Q9JMH6;Q9JMH6-2	TRXR1_MOUSE	Txnrd1	Thioredoxin reductase 1, cytoplasmic	106000000	109000000	104000000	116000000	101000000	102000000	75900000	75400000	86000000
Q3V3R1	C1TM_MOUSE	Mthfd1l	Monofunctional C1-tetrahydrofolate synthase, mitochondrial	138000000	148000000	153000000	153000000	112000000	138000000	75800000	73400000	80700000
Q9CQC9	SAR1B_MOUSE	Sar1b	GTP-binding protein SAR1b	130000000	145000000	124000000	177000000	163000000		75800000	75700000	123000000
Q9D880	TIM50_MOUSE	Timm50	Mitochondrial import inner membrane translocase subunit TIM50	147000000	160000000	94400000	190000000	189000000		75800000	89700000	39700000
Q9DCX2	ATP5H_MOUSE	Atp5pd	ATP synthase subunit d, mitochondrial	71800000	65600000	77400000	121000000	111000000	85000000	75800000	72600000	66600000
Q9CQE8	RTRAF_MOUSE	RTRAF	RNA transcription, translation and transport factor protein	194000000	205000000	205000000	161000000	242000000	155000000	75600000	81900000	106000000
Q64727	VINC_MOUSE	Vcl	Vinculin	232000000	221000000	209000000	318000000	261000000	287000000	75500000	79200000	71100000
P28740	KIF2A_MOUSE	Kif2a	Kinesin-like protein KIF2A	55400000	43200000	59500000	48600000	46000000	54300000	75300000	89000000	75500000
Q7TNG8	LDHD_MOUSE	Ldhd	Probable D-lactate dehydrogenase, mitochondrial	21400000	29900000	24000000	42100000	36300000	28100000	75300000	71800000	74500000
Q9EQP2	EHD4_MOUSE	Ehd4	EH domain-containing protein 4	62300000	52300000	51700000	49000000	66500000	76700000	75100000	76300000	95400000
Q9CWJ9	PUR9_MOUSE	Atic	Bifunctional purine biosynthesis protein ATIC	113000000	108000000	108000000	237000000	107000000	124000000	74800000	65300000	74800000
Q9QUJ7;Q9QUJ7-2	ACSL4_MOUSE	Acsl4	Long-chain-fatty-acid--CoA ligase 4	116000000	121000000	126000000	144000000	91000000	98400000	74800000	79400000	76700000
Q91W53	GOGA7_MOUSE	Golga7	Golgin subfamily A member 7	58100000	56400000	67600000	79200000	99300000	64700000	74600000	84200000	86100000
Q9R0A0	PEX14_MOUSE	Pex14	Peroxisomal membrane protein PEX14	40000000	43200000	40400000	58300000	50900000	48600000	74600000	87500000	89800000
P61027	RAB10_MOUSE	Rab10	Ras-related protein Rab-10	36300000	36800000	48000000	91700000	47500000	59500000	74300000	74200000	74400000
Q7TPE5	S7A6O_MOUSE	Slc7a6os	Probable RNA polymerase II nuclear localization protein SLC7A6OS	13700000	26500000	21900000	16000000	9070000	34300000	73900000	74200000	68600000
A2AH25	A2AH25_MOUSE	Arhgap1	Rho GTPase activating protein 1	23400000	25900000	16900000	54700000	22000000	49800000	73800000	61700000	60300000
Q9DD02	HIKES_MOUSE	Hikeshi	Protein Hikeshi	107000000	102000000	99300000	75400000	103000000	83000000	73800000	65400000	65900000
Q8R550-3	SH3K1_MOUSE	Sh3kbp1	Isoform 3 of SH3 domain-containing kinase-binding protein 1	95200000	85700000	74000000	28400000	39000000	51600000	73600000	64400000	72600000
Q3TC72	FAHD2_MOUSE	Fahd2	Fumarylacetoacetate hydrolase domain-containing protein 2A	18300000	23800000	19400000	27100000	24900000	24200000	73500000	89500000	83900000
Q9JJK2	LANC2_MOUSE	Lancl2	LanC-like protein 2	85500000	90400000	83500000	71000000	67400000	88200000	73500000	64300000	68700000
Q9R0P3	ESTD_MOUSE	Esd	S-formylglutathione hydrolase	138000000	144000000	136000000	147000000	234000000	216000000	73500000	73600000	78100000
Q9D1M0	SEC13_MOUSE	Sec13	Protein SEC13 homolog	35900000	38400000	40300000	53000000	50200000	40000000	73200000	67800000	60600000
Q9CZ42;Q9CZ42-3	NNRD_MOUSE	Naxd	ATP-dependent (S)-NAD(P)H-hydrate dehydratase	76500000	84900000	83600000	147000000	70700000	93000000	72800000	75400000	72700000
P21956;P21956-2	MFGM_MOUSE	Mfge8	Lactadherin	2700000	2030000		28800000	15900000	11000000	72700000	41800000	105000000
P62264	RS14_MOUSE	Rps14	Small ribosomal subunit protein uS11	140000000	126000000	119000000	111000000	128000000	126000000	72300000	71200000	72100000
Q8BGQ7	SYAC_MOUSE	Aars1	Alanine--tRNA ligase, cytoplasmic	178000000	203000000	176000000	211000000	204000000	204000000	72300000	79100000	88100000
P19783	COX41_MOUSE	Cox4i1	Cytochrome c oxidase subunit 4 isoform 1, mitochondrial	154000000	147000000	176000000	152000000	178000000	160000000	72200000	83000000	107000000
Q61035	HARS1_MOUSE	Hars1	Histidine--tRNA ligase, cytoplasmic	111000000	101000000	103000000	116000000	97100000	116000000	72000000	69900000	62400000
O08796	EF2K_MOUSE	Eef2k	Eukaryotic elongation factor 2 kinase	32300000	25300000	25700000	37000000	24800000	14800000	71900000	80700000	79200000
A0A087WQH8	A0A087WQH8_MOUSE	Slc35a4	Solute carrier family 35, member A4	62000000	67800000	45400000	50400000	25600000	69200000	71600000	94700000	94300000
Q8BP47	SYNC_MOUSE	Nars1	Asparagine--tRNA ligase, cytoplasmic	101000000	99600000	102000000	112000000	109000000	85800000	71300000	68100000	71800000
Q920B9	SP16H_MOUSE	Supt16h	FACT complex subunit SPT16	83900000	86600000	87900000	60600000	71900000	74300000	71300000	85000000	74600000
D4AFX7;G3X922	D4AFX7_MOUSE;G3X922_MOUSE	Dnajc13	DnaJ heat shock protein family (Hsp40) member C13	70000000	66300000	69600000	66100000	85600000	78200000	71200000	77800000	82100000
Q99J99	THTM_MOUSE	Mpst	3-mercaptopyruvate sulfurtransferase	75000000	77200000	95100000	85300000	80100000	104000000	71000000	66300000	79100000
Q9EPK7;Q9EPK7-2	XPO7_MOUSE	Xpo7	Exportin-7	45100000	35000000	60800000	54000000	45800000	38300000	71000000	63700000	55400000
Q64010	CRK_MOUSE	Crk	Adapter molecule crk	107000000	121000000	142000000	103000000	129000000	128000000	70900000	51700000	62900000
Q8BWF0	SSDH_MOUSE	Aldh5a1	Succinate-semialdehyde dehydrogenase, mitochondrial	258000000	249000000	265000000	218000000	170000000	149000000	70800000	66600000	73200000
Q3UWK9	Q3UWK9_MOUSE	Ftdc1	Ferritin	355430		401000000				70400000	31000000	31100000
Q01405	SC23A_MOUSE	Sec23a	Protein transport protein Sec23A	87700000	92700000	81000000	98100000	88800000	82600000	70300000	78000000	79300000
Q7TMK9;Q7TMK9-2	HNRPQ_MOUSE	Syncrip	Heterogeneous nuclear ribonucleoprotein Q	113000000	107000000	122000000	175000000	168000000	112000000	70000000	81600000	73800000
Q9D0W5	PPIL1_MOUSE	Ppil1	Peptidyl-prolyl cis-trans isomerase-like 1	46700000	34600000	58000000	111000000	45300000	21800000	70000000	68000000	68400000
Q8BMF4	ODP2_MOUSE	Dlat	Dihydrolipoyllysine-residue acetyltransferase component of pyruvate dehydrogenase complex, mitochondrial	61700000	49900000	68100000	84700000	71900000	53700000	69700000	71100000	53700000
P70441	NHRF1_MOUSE	Nherf1	Na(+)/H(+) exchange regulatory cofactor NHE-RF1	53900000	64900000	63800000	104000000	91700000	116000000	69500000	58500000	53900000
Q9DBH5	LMAN2_MOUSE	Lman2	Vesicular integral-membrane protein VIP36	21000000	26400000	13700000	37600000	34200000	45600000	69200000	55600000	65300000
Q9DAW9	CNN3_MOUSE	Cnn3	Calponin-3	120000000	110000000	112000000	70500000	127000000	107000000	68700000	70100000	83400000
Q9DCW4	ETFB_MOUSE	Etfb	Electron transfer flavoprotein subunit beta	318000000	314000000	277000000	256000000	220000000	366000000	68700000	93400000	99500000
A0A140LJ04;E9Q5W5	A0A140LJ04_MOUSE;E9Q5W5_MOUSE	Zzef1	Zinc finger, ZZ-type with EF hand domain 1	77600000	73600000	78400000	75400000	80700000	82700000	68400000	71300000	56300000
P35285	RB22A_MOUSE	Rab22a	Ras-related protein Rab-22A	77600000	101000000	77200000	78500000	63000000	70000000	68400000	85800000	93600000
Q921M3	SF3B3_MOUSE	Sf3b3	Splicing factor 3B subunit 3	125000000	114000000	127000000	131000000	102000000	82600000	68300000	73500000	65100000
A0A338P6K2;E9QPE7	A0A338P6K2_MOUSE;E9QPE7_MOUSE	Myh11	Myosin-11	29500000	36000000	27900000	15500000	26700000	25500000	68000000	82000000	86700000
Q9D6J6	NDUV2_MOUSE	Ndufv2	NADH dehydrogenase [ubiquinone] flavoprotein 2, mitochondrial	187000000	215000000	205000000	194000000	195000000	226000000	68000000	65000000	84500000
P97441	ZNT3_MOUSE	Slc30a3	Probable proton-coupled zinc antiporter SLC30A3	58200000	62100000	56200000	53200000	71100000	50700000	67700000	54600000	64200000
Q8BMP6	GCP60_MOUSE	Acbd3	Golgi resident protein GCP60	59600000	65000000	75600000	78800000	83200000	51700000	67600000	120000000	117000000
Q9D051	ODPB_MOUSE	Pdhb	Pyruvate dehydrogenase E1 component subunit beta, mitochondrial	46900000	37200000	48000000	86600000	53500000	31900000	67500000	64700000	54100000
P52480-2	KPYM_MOUSE	Pkm	Isoform M1 of Pyruvate kinase PKM	11800000	18200000	12000000	26700000	34300000	4270000	67300000	54000000	61600000
Q60676	PPP5_MOUSE	Ppp5c	Serine/threonine-protein phosphatase 5	143000000	111000000	118000000	108000000	74800000	94800000	67300000	85600000	92700000
P51410	RL9_MOUSE	Rpl9	Large ribosomal subunit protein uL6	68500000	66600000	81700000	118000000	68100000	46700000	67200000	79000000	63600000
P50516	VATA_MOUSE	Atp6v1a	V-type proton ATPase catalytic subunit A	211000000	233000000	71600000	91300000	166000000	271000000	67100000	58000000	49400000
P58281;P58281-2	OPA1_MOUSE	Opa1	Dynamin-like 120 kDa protein, mitochondrial	65000000	60300000	68400000	91000000	50100000	53200000	67100000	78300000	77200000
P57759	ERP29_MOUSE	Erp29	Endoplasmic reticulum resident protein 29	21700000	14400000	26800000	54900000	24900000	16200000	67000000	78100000	59400000
Q9Z1F9	SAE2_MOUSE	Uba2	SUMO-activating enzyme subunit 2	44900000	46600000	36500000	82500000	42900000	47100000	66900000	93100000	56000000
Q6ZQ08;Q6ZQ08-2;Q6ZQ08-4	CNOT1_MOUSE	Cnot1	CCR4-NOT transcription complex subunit 1	123000000	110000000	131000000	123000000	108000000	99400000	66700000	75700000	73800000
Q99LG4	TTC5_MOUSE	Ttc5	Tetratricopeptide repeat protein 5	54600000	52000000	33800000	64600000	22700000	25800000	66600000	62900000	59700000
Q8BT60	CPNE3_MOUSE	Cpne3	Copine-3	123000000	118000000	114000000	123000000	102000000	101000000	66500000	62900000	61100000
Q8CIG3	KDM1B_MOUSE	Kdm1b	Lysine-specific histone demethylase 1B	152000000	161000000	157000000	116000000	160000000	153000000	66400000	75500000	63000000
Q91VM9	IPYR2_MOUSE	Ppa2	Inorganic pyrophosphatase 2, mitochondrial	136000000	147000000	142000000	125000000	102000000	118000000	66400000	58900000	48200000
Q9CWM4	PFD1_MOUSE	Pfdn1	Prefoldin subunit 1	33100000	13100000	24400000	42000000	20700000	17900000	66100000	63300000	60300000
B2RR82;E9QNG1	B2RR82_MOUSE;E9QNG1_MOUSE	Itsn2	Intersectin 2	8360000	7270000	9040000	9090000	10200000	6360000	65900000	57200000	56400000
Q9R0P9	UCHL1_MOUSE	Uchl1	Ubiquitin carboxyl-terminal hydrolase isozyme L1	26500000	31500000	30100000	51100000	39700000	89800000	65300000	97400000	129000000
P35293	RAB18_MOUSE	Rab18	Ras-related protein Rab-18	64400000	52800000	58600000	149000000	54600000	64800000	65200000	79500000	81400000
P62911	RL32_MOUSE	Rpl32	Large ribosomal subunit protein eL32	78900000	106000000	103000000	91300000	43000000	123000000	65100000	104000000	69400000
P39447	ZO1_MOUSE	Tjp1	Tight junction protein ZO-1	65400000	67900000	61900000	39700000	46900000	51200000	65000000	51100000	52500000
Q99JB2	STML2_MOUSE	Stoml2	Stomatin-like protein 2, mitochondrial	104000000	91400000	108000000	120000000	103000000	97200000	64500000	60400000	60200000
Q5HZI1	MTUS1_MOUSE	Mtus1	Microtubule-associated tumor suppressor 1 homolog	70500000	65100000	75200000	40900000	67100000	70500000	64400000	71400000	75400000
Q8JZQ9	EIF3B_MOUSE	Eif3b	Eukaryotic translation initiation factor 3 subunit B	73700000	76600000	82500000	77200000	91800000	103000000	64400000	76200000	78100000
A0A1D5RLF0	A0A1D5RLF0_MOUSE	Fbxw27	F-box and WD-40 domain protein 27	3220000	3580000	3910000	5850000	3000000	3400000	64300000	61200000	59800000
Q8R001;Q8R001-2	MARE2_MOUSE	Mapre2	Microtubule-associated protein RP/EB family member 2	154000000	129000000	162000000	83100000	196000000	110000000	64300000	64900000	65300000
Q6A0A2	LAR4B_MOUSE	Larp4b	La-related protein 4B	63700000	60000000	55600000	31100000	68000000	60100000	64100000	76100000	63300000
Q99LC5	ETFA_MOUSE	Etfa	Electron transfer flavoprotein subunit alpha, mitochondrial	210000000	224000000	216000000	206000000	215000000	168000000	64100000	71200000	67900000
Q8CHT0	AL4A1_MOUSE	Aldh4a1	Delta-1-pyrroline-5-carboxylate dehydrogenase, mitochondrial	29500000	25700000	35800000	60300000	25900000	18400000	63900000	71800000	70200000
O08810	U5S1_MOUSE	Eftud2	116 kDa U5 small nuclear ribonucleoprotein component	119000000	116000000	110000000	100000000	113000000	102000000	63600000	53300000	59300000
P25206	MCM3_MOUSE	Mcm3	DNA replication licensing factor MCM3	84800000	68700000	72600000	68300000	49600000	31700000	63600000	62400000	66000000
Q8BFZ9	ERLN2_MOUSE	Erlin2	Erlin-2	257000000	242000000	258000000	294000000	222000000	221000000	63400000	59900000	62500000
Q8BU40	NAL4A_MOUSE	Nlrp4a	NACHT, LRR and PYD domains-containing protein 4A	33200000	34000000	42200000	45800000	53900000	44700000	63300000	64100000	64600000
Q9WV98	TIM9_MOUSE	Timm9	Mitochondrial import inner membrane translocase subunit Tim9	67800000	48400000	80400000	62900000	56000000	68500000	62900000	67500000	55900000
Q80SW1	SAHH2_MOUSE	Ahcyl1	S-adenosylhomocysteine hydrolase-like protein 1	88100000	86400000	76600000	89100000	88100000	71900000	62800000	60000000	73000000
Q9CQV7	TIM14_MOUSE	Dnajc19	Mitochondrial import inner membrane translocase subunit TIM14	51000000	54300000	70000000	78300000	54900000	38300000	62700000	44200000	70200000
Q9CXI5	MANF_MOUSE	Manf	Mesencephalic astrocyte-derived neurotrophic factor	169000000	264000000	156000000	133000000	148000000	262000000	62700000	57700000	72200000
P47963	RL13_MOUSE	Rpl13	Large ribosomal subunit protein eL13	99900000	140000000	133000000	132000000	107000000	124000000	62600000	81000000	47200000
Q9EQQ9;Q9EQQ9-3	OGA_MOUSE	Oga	Protein O-GlcNAcase	483000000	519000000	539000000	289000000	359000000	222000000	62500000	91000000	85800000
Q3USZ8	DIK2A_MOUSE	Dipk2a	Divergent protein kinase domain 2A	6970000	7700000	6060000	8740000	10600000	7070000	62300000	67900000	57700000
P53798	FDFT_MOUSE	Fdft1	Squalene synthase	47500000	48600000	44800000	21300000	50300000	25000000	62100000	64900000	40400000
A0A286YD12	A0A286YD12_MOUSE	Nln	Neurolysin, mitochondrial	82100000	107000000	105000000	97100000	101000000	95900000	61800000	56900000	58200000
P23475	XRCC6_MOUSE	Xrcc6	X-ray repair cross-complementing protein 6	63600000	52700000	63000000	83400000	44100000	44800000	61800000	61900000	64400000
Q02257	PLAK_MOUSE	Jup	Junction plakoglobin	145000000	156000000	137000000	160000000	152000000	152000000	61600000	59300000	56400000
Q9JLV5	CUL3_MOUSE	Cul3	Cullin-3	160000000	154000000	161000000	134000000	128000000	149000000	61600000	60400000	66000000
O09117	SYPL1_MOUSE	Sypl1	Synaptophysin-like protein 1	95200000	165000000	144000000	137000000	140000000	210000000	61500000	62200000	117000000
Q9Z1J3	NFS1_MOUSE	Nfs1	Cysteine desulfurase	53000000	35500000	60400000	69500000	54800000	43500000	61500000	55400000	57400000
Q9WUQ2	PREB_MOUSE	Preb	Prolactin regulatory element-binding protein	86400000	101000000	79300000	71300000	88800000	97100000	61400000	64200000	54700000
P53810	PIPNA_MOUSE	Pitpna	Phosphatidylinositol transfer protein alpha isoform	72000000	61800000	68100000	58000000	69200000	59700000	61100000	73700000	67400000
Q9D0F3	LMAN1_MOUSE	Lman1	Protein ERGIC-53	144000000	149000000	137000000	94800000	126000000	118000000	61100000	75900000	67600000
Q9JI90	RNF14_MOUSE	Rnf14	E3 ubiquitin-protein ligase RNF14	29700000	29600000	26600000	29200000	26800000	23900000	61000000	54300000	55400000
A0A1B0GRV0	A0A1B0GRV0_MOUSE	Bpnt1	3'(2'),5'-bisphosphate nucleotidase 1	94200000	87900000	119000000	139000000	130000000	113000000	60900000	41400000	44900000
O08808	DIAP1_MOUSE	Diaph1	Protein diaphanous homolog 1	19300000	18800000	21500000	14600000	22300000	18400000	60800000	59000000	69400000
Q8K268	ABCF3_MOUSE	Abcf3	ATP-binding cassette sub-family F member 3	108000000	94300000	109000000	98300000	86000000	63500000	60700000	73300000	68600000
G5E8J3	G5E8J3_MOUSE	Wdr11	WD repeat domain 11	119000000	132000000	126000000	92800000	113000000	148000000	60600000	78000000	78600000
Q3TCR7	Q3TCR7_MOUSE	Dnm2	dynamin GTPase	102000000	97300000	90400000	105000000	143000000	133000000	60600000	58900000	65000000
E9Q456	E9Q456_MOUSE	Tpm1	Tropomyosin 1, alpha	52900000	57400000	46600000	164000000	114000000	119000000	60500000	63500000	70700000
B2RXS4	PLXB2_MOUSE	Plxnb2	Plexin-B2	23500000	23000000	23800000	26000000	34300000	25300000	60300000	51900000	67300000
Q9ER72	SYCC_MOUSE	Cars1	Cysteine--tRNA ligase, cytoplasmic	161000000	153000000	175000000	133000000	144000000	134000000	60200000	64300000	60300000
Q9Z2A0	PDPK1_MOUSE	Pdpk1	3-phosphoinositide-dependent protein kinase 1	30000000	33000000	31800000	26100000	25000000	34000000	60100000	52900000	47700000
Q99KE1	MAOM_MOUSE	Me2	NAD-dependent malic enzyme, mitochondrial	42800000	34300000	47400000	50100000	47500000	28100000	60000000	54100000	45700000
Q61387	COX7R_MOUSE	Cox7a2l	Cytochrome c oxidase subunit 7A-related protein, mitochondrial	108000000	93000000	116000000	162000000	60900000	99700000	59800000	73100000	79700000
O35343	IMA3_MOUSE	Kpna4	Importin subunit alpha-3	75600000	107000000	95200000	104000000	179000000	86700000	59600000	46500000	54100000
P29341	PABP1_MOUSE	Pabpc1	Polyadenylate-binding protein 1	93000000	84000000	87100000	82900000	79100000	70200000	59500000	51800000	52700000
Q9D1H7	GET4_MOUSE	Get4	Golgi to ER traffic protein 4 homolog	37200000	36200000	38200000	44500000	62400000	54700000	59500000	44900000	51300000
Q62318	TIF1B_MOUSE	Trim28	Transcription intermediary factor 1-beta	87900000	96300000	68800000	126000000	53700000	84600000	59400000	81800000	89000000
Q7TMB8	CYFP1_MOUSE	Cyfip1	Cytoplasmic FMR1-interacting protein 1	66200000	67400000	78500000	75500000	82300000	59200000	59400000	55700000	45900000
Q922B2	SYDC_MOUSE	Dars1	Aspartate--tRNA ligase, cytoplasmic	150000000	118000000	141000000	172000000	203000000	144000000	58600000	61200000	63300000
Q9JKB3	YBOX3_MOUSE	Ybx3	Y-box-binding protein 3	168000000	170000000	172000000	114000000	152000000	79900000	58600000	102000000	128000000
Q8R1B4	EIF3C_MOUSE	Eif3c	Eukaryotic translation initiation factor 3 subunit C	56700000	52100000	57000000	113000000	71900000	38900000	58400000	76200000	52400000
Q9CZE3	RAB32_MOUSE	Rab32	Ras-related protein Rab-32	45400000	50000000	53500000	35400000	47300000	47500000	58300000	55600000	60200000
Q9QY36	NAA10_MOUSE	Naa10	N-alpha-acetyltransferase 10	65000000	58900000	62000000	57500000	57000000	48300000	58300000	52700000	74700000
P13562	GON1_MOUSE	Gnrh1	Progonadoliberin-1	1560000			1510000	1570000		58200000		53600000
Q8BHG2;Q8BHG2-3	CZIB_MOUSE	Czib	CXXC motif containing zinc binding protein	12600000	11200000	11200000	43300000		6880000	58000000	57200000	52100000
P15532	NDKA_MOUSE	Nme1	Nucleoside diphosphate kinase A	143000000	181000000	167000000	207000000	143000000	228000000	57900000	57600000	47500000
Q6P5E4	UGGG1_MOUSE	Uggt1	UDP-glucose:glycoprotein glucosyltransferase 1	43400000	45300000	46900000	70900000	40300000	37000000	57800000	60700000	57300000
Q9CZ13	QCR1_MOUSE	Uqcrc1	Cytochrome b-c1 complex subunit 1, mitochondrial	88100000	73400000	77400000	54000000	73700000	68800000	57800000	44000000	47000000
P48771	CX7A2_MOUSE	Cox7a2	Cytochrome c oxidase subunit 7A2, mitochondrial	10500000	19200000	6960000	48800000	5430000	4230000	57700000	47600000	40700000
Q9EP89	LACTB_MOUSE	Lactb	Serine beta-lactamase-like protein LACTB, mitochondrial	67500000	79900000	80200000	101000000	78500000	81800000	57700000	61600000	55800000
P62889	RL30_MOUSE	Rpl30	Large ribosomal subunit protein eL30	98500000	92800000	116000000	108000000	63700000	81800000	57600000	59700000	57300000
P61924	COPZ1_MOUSE	Copz1	Coatomer subunit zeta-1	73300000	66300000	67100000	72300000	83100000	53700000	57400000	63200000	64100000
Q3UVK0	ERMP1_MOUSE	Ermp1	Endoplasmic reticulum metallopeptidase 1	122000000	101000000	112000000	110000000	85500000	70600000	57300000	67500000	70700000
Q8BIL5	HOOK1_MOUSE	Hook1	Protein Hook homolog 1	45900000	42200000	42800000	38500000	41800000	46600000	57200000	56500000	65100000
G3X9G9	G3X9G9_MOUSE	Tmt1a3	Methyltransferase like 7A3	9000000	9250000	10300000	5820000	10200000		57100000	55000000	66700000
P48024	EIF1_MOUSE	Eif1	Eukaryotic translation initiation factor 1	66800000	56600000	60700000	68600000	55900000	75100000	57100000	54600000	57300000
Q9CQ65	MTAP_MOUSE	Mtap	S-methyl-5'-thioadenosine phosphorylase	94300000	83000000	71900000	64200000	74500000	83100000	57100000	54900000	50400000
Q6PGB6;Q6PGB6-2;Q6PGB6-3;Q6PGB6-4	NAA50_MOUSE	Naa50	N-alpha-acetyltransferase 50	227000000	258000000	250000000	151000000	189000000	237000000	57000000	69600000	68200000
Q3UH59	Q3UH59_MOUSE	Myh10	Myosin, heavy polypeptide 10, non-muscle	73500000	74500000	64100000	155000000	116000000	100000000	56900000	51800000	60400000
Q8C1B7;Q8C1B7-2;Q8C1B7-3	SEP11_MOUSE	Septin11	Septin-11	26200000	24700000	24100000	48000000	30200000	35200000	56900000	50600000	50200000
Q91Y86	MK08_MOUSE	Mapk8	Mitogen-activated protein kinase 8	52500000	67800000	51600000	59300000	64800000	56500000	56800000	60500000	53200000
Q9D071;Q9D071-3	MMS19_MOUSE	Mms19	MMS19 nucleotide excision repair protein homolog	50800000	58200000	49700000	45100000	53000000	62000000	56500000	60100000	65900000
Q7M6Y3-2;Q7M6Y3-3;Q7M6Y3-5	PICAL_MOUSE	Picalm	Isoform 2 of Phosphatidylinositol-binding clathrin assembly protein	71400000	72000000	75700000	85300000	39100000	67500000	56300000	49900000	61400000
Q99KK2	NEUA_MOUSE	Cmas	N-acylneuraminate cytidylyltransferase	35200000	32700000	44900000	30600000	32600000	31700000	56200000	52000000	47900000
Q9QYF1	RDH11_MOUSE	Rdh11	Retinol dehydrogenase 11	13800000	8220000	13500000	29000000	13300000	13500000	56000000	66200000	61100000
P56395	CYB5_MOUSE	Cyb5a	Cytochrome b5	60200000	58800000	59200000	48100000	41400000		55800000	84100000	66600000
Q99MV1	TDRD1_MOUSE	Tdrd1	Tudor domain-containing protein 1	78900000	97100000	94200000	56600000	63900000	68000000	55800000	64100000	52900000
Q6GQT9	NOMO1_MOUSE	Nomo1	BOS complex subunit NOMO1	100000000	101000000	101000000	87300000	89900000	122000000	55700000	62300000	55700000
Q9D0E1;Q9D0E1-2	HNRPM_MOUSE	Hnrnpm	Heterogeneous nuclear ribonucleoprotein M	348000000	377000000	389000000	373000000	286000000	312000000	55700000	67200000	40300000
P23116	EIF3A_MOUSE	Eif3a	Eukaryotic translation initiation factor 3 subunit A	106000000	114000000	107000000	68000000	116000000	127000000	55600000	67500000	70300000
B0QZL5;Q3T9Y0;Q3UDT3;Q8CI98	B0QZL5_MOUSE;Q3T9Y0_MOUSE;Q3UDT3_MOUSE;Q8CI98_MOUSE	Pik3cd	phosphatidylinositol-4,5-bisphosphate 3-kinase	46500000	43800000	50500000	48900000	48300000	52500000	55300000	52000000	55900000
A0A0R4J1L4	A0A0R4J1L4_MOUSE	Ap1m2	AP-1 complex subunit mu-2	13000000	12100000	12700000	17100000	10600000	9810000	55100000	52100000	50700000
Q8BVQ5	PPME1_MOUSE	Ppme1	Protein phosphatase methylesterase 1	12400000	11300000	12700000	24700000	12100000	11400000	55000000	50100000	48100000
Q99MN9	PCCB_MOUSE	Pccb	Propionyl-CoA carboxylase beta chain, mitochondrial	161000000	159000000	170000000	136000000	111000000	98300000	54800000	64200000	68200000
Q9DCT8	CRIP2_MOUSE	Crip2	Cysteine-rich protein 2	6880000	7100000	7180000	18100000	8580000	15700000	54800000	64300000	71500000
Q6PDM2	SRSF1_MOUSE	Srsf1	Serine/arginine-rich splicing factor 1	68900000	46000000	66500000	113000000	48500000	29200000	54700000	46500000	47000000
Q9JKF1	IQGA1_MOUSE	Iqgap1	Ras GTPase-activating-like protein IQGAP1	78400000	77500000	85100000	129000000	108000000	104000000	54300000	52000000	47100000
Q9WTK3	GPAA1_MOUSE	Gpaa1	Glycosylphosphatidylinositol anchor attachment 1 protein	45700000	48000000	44000000	49700000	22900000	47200000	54300000	63900000	58300000
Q3TCH7	CUL4A_MOUSE	Cul4a	Cullin-4A	31300000	35500000	33900000	34200000	30200000	41400000	54200000	51700000	52800000
Q9ERB0	SNP29_MOUSE	Snap29	Synaptosomal-associated protein 29	38500000	30700000	36600000	44000000	26600000	30000000	54000000	53400000	59000000
Q8BGF6	ELMD2_MOUSE	Elmod2	ELMO domain-containing protein 2	115000000	91200000	127000000	118000000	102000000	110000000	53800000	107000000	101000000
P56959	FUS_MOUSE	Fus	RNA-binding protein FUS	273000000	231000000	258000000	510000000	217000000	223000000	53700000	66500000	53400000
Q8CI94	PYGB_MOUSE	Pygb	Glycogen phosphorylase, brain form	138000000	151000000	126000000	103000000	109000000	127000000	53700000	55100000	53400000
Q6NZJ6;Q6NZJ6-2	IF4G1_MOUSE	Eif4g1	Eukaryotic translation initiation factor 4 gamma 1	47600000	46000000	42700000	29600000	42400000	42400000	53600000	65700000	66100000
Q9CQN1	TRAP1_MOUSE	Trap1	Heat shock protein 75 kDa, mitochondrial	70700000	100000000	95900000	83300000	15900000	93900000	53600000	55300000	70000000
Q9Z2I9	SUCB1_MOUSE	Sucla2	Succinate--CoA ligase [ADP-forming] subunit beta, mitochondrial	90300000	96000000	84500000	152000000	112000000	87000000	53400000	64000000	56500000
P60867	RS20_MOUSE	Rps20	Small ribosomal subunit protein uS10	101000000	99000000	119000000	103000000	96600000	105000000	53300000	62400000	60900000
E9PYK3	PARP4_MOUSE	Parp4	Protein mono-ADP-ribosyltransferase PARP4	126000000	116000000	121000000	105000000	119000000	129000000	53200000	57200000	59100000
Q61425	HCDH_MOUSE	Hadh	Hydroxyacyl-coenzyme A dehydrogenase, mitochondrial	218000000	195000000	212000000	152000000	106000000	121000000	53200000	55500000	75100000
O35887	CALU_MOUSE	Calu	Calumenin	131000000	142000000	97400000	263000000	94600000	125000000	53100000	63200000	73900000
O55057	PDE6D_MOUSE	Pde6d	Retinal rod rhodopsin-sensitive cGMP 3',5'-cyclic phosphodiesterase subunit delta	70100000	77000000	63600000	48900000	62700000	73600000	53100000	50400000	55700000
Q8K3C3	LZIC_MOUSE	Lzic	Protein LZIC	57500000	42800000	54900000	73500000	67800000	51200000	53100000	40100000	56000000
Q07417	ACADS_MOUSE	Acads	Short-chain specific acyl-CoA dehydrogenase, mitochondrial	117000000	126000000	107000000	231000000	135000000	166000000	52800000	48300000	51800000
Q78PY7	SND1_MOUSE	Snd1	Staphylococcal nuclease domain-containing protein 1	142000000	154000000	168000000	248000000	114000000	158000000	52800000	61200000	53300000
Q60598	SRC8_MOUSE	Cttn	Src substrate cortactin	113000000	112000000	102000000	125000000	84100000	92600000	52700000	50900000	43600000
O35943	FRDA_MOUSE	Fxn	Frataxin, mitochondrial	50900000	52500000	46500000	47000000	6610000	37100000	52600000	57500000	54100000
P68510	1433F_MOUSE	Ywhah	14-3-3 protein eta	71800000	82600000	79500000	99200000	99500000	103000000	52600000	69900000	77900000
Q8BP40	PPA6_MOUSE	Acp6	Lysophosphatidic acid phosphatase type 6	74700000	74200000	64800000	123000000	64900000	61900000	52500000	70200000	63400000
Q8BX10;Q8BX10-2	PGAM5_MOUSE	Pgam5	Serine/threonine-protein phosphatase PGAM5, mitochondrial	80600000	85600000	101000000	109000000	68200000	63500000	52500000	62400000	68800000
Q80XR2	AT2C1_MOUSE	Atp2c1	Calcium-transporting ATPase type 2C member 1	31600000	34000000	37000000	36200000	25100000	16800000	52300000	54200000	52800000
P34022	RANG_MOUSE	Ranbp1	Ran-specific GTPase-activating protein	41500000	50100000	54800000	89000000	40900000	58700000	52100000	58300000	67300000
P49717	MCM4_MOUSE	Mcm4	DNA replication licensing factor MCM4	109000000	113000000	93700000	55300000	69700000	69200000	52000000	42900000	47100000
Q9Z127	LAT1_MOUSE	Slc7a5	Large neutral amino acids transporter small subunit 1	21900000	26800000	23900000	17600000	26900000	21400000	52000000	42800000	58300000
P32067	LA_MOUSE	Ssb	Lupus La protein homolog	102000000	113000000	112000000	75900000	94200000	72800000	51800000	46900000	37600000
Q8JZN5	ACAD9_MOUSE	Acad9	Complex I assembly factor ACAD9, mitochondrial	110000000	104000000	119000000	129000000	114000000	90100000	51800000	55700000	57300000
P12658	CALB1_MOUSE	Calb1	Calbindin	15600000	13500000	17300000	30700000	15800000	23600000	51700000	46000000	44100000
Q7TPZ8	CBPA1_MOUSE	Cpa1	Carboxypeptidase A1	5620000	6850000	8110000	5070000	13000000	7860000	51700000	44600000	57900000
Q9CQ10	CHMP3_MOUSE	Chmp3	Charged multivesicular body protein 3	78700000	71800000	88400000	83600000	75400000	80400000	51700000	46500000	40100000
Q99KF1	TMED9_MOUSE	Tmed9	Transmembrane emp24 domain-containing protein 9	11900000	8490000	18600000	34200000	12200000	8700000	51600000	47700000	46200000
O88736	DHB7_MOUSE	Hsd17b7	3-keto-steroid reductase/17-beta-hydroxysteroid dehydrogenase 7	44400000	40100000	47300000	63600000	37200000	37900000	51500000	62200000	59300000
Q8BTM8	FLNA_MOUSE	Flna	Filamin-A	50400000	47700000	45200000	71000000	66800000	69000000	51500000	53300000	54400000
P97310	MCM2_MOUSE	Mcm2	DNA replication licensing factor MCM2	86100000	88200000	82200000	54200000	61500000	57000000	51400000	45600000	52400000
Q3UA06	PCH2_MOUSE	Trip13	Pachytene checkpoint protein 2 homolog	77300000	84400000	77100000	69700000	67400000	89300000	51400000	54600000	57000000
Q921J4	UBE2S_MOUSE	Ube2s	Ubiquitin-conjugating enzyme E2 S			2930000		2830000		51300000	58000000
Q9CV28	MINY3_MOUSE	Mindy3	Ubiquitin carboxyl-terminal hydrolase MINDY-3	25200000	27200000	28400000	26300000	31400000	31700000	51300000	39700000	51600000
P47941	CRKL_MOUSE	Crkl	Crk-like protein	96100000	80600000	91900000	138000000	112000000	116000000	51200000	62100000	60200000
P83887	TBG1_MOUSE	Tubg1	Tubulin gamma-1 chain	42800000	43600000	42400000	54800000	53000000	47300000	51100000	52700000	49300000
Q9Z1B5	MD2L1_MOUSE	Mad2l1	Mitotic spindle assembly checkpoint protein MAD2A	70000000	75500000	65400000	50000000	39800000	82600000	51100000	44300000	47800000
P07724	ALBU_MOUSE	Alb	Albumin							51000000	59300000	70300000
P10852	4F2_MOUSE	Slc3a2	Amino acid transporter heavy chain SLC3A2	28600000	24700000	31400000	37900000	57000000	33500000	51000000	61900000	84400000
P46061	RAGP1_MOUSE	Rangap1	Ran GTPase-activating protein 1	86400000	74800000	73800000	105000000	143000000	126000000	51000000	59600000	61600000
P63073	IF4E_MOUSE	Eif4e	Eukaryotic translation initiation factor 4E	93400000	88500000	80500000	56900000	56400000	78800000	50900000	44200000	52700000
Q9JHI5	IVD_MOUSE	Ivd	Isovaleryl-CoA dehydrogenase, mitochondrial	42000000	39600000	37900000	37800000	40900000	37000000	50800000	48600000	53200000
Q62417	SRBS1_MOUSE	Sorbs1	Sorbin and SH3 domain-containing protein 1	51800000	57300000	58300000	53800000	67900000	52700000	50700000	52900000	54600000
Q7TSV4	PGM2_MOUSE	Pgm2	Phosphopentomutase	19900000	20900000	22300000	69100000	29200000	36200000	50700000	37900000	45200000
Q8BKZ9	ODPX_MOUSE	Pdhx	Pyruvate dehydrogenase protein X component, mitochondrial	51000000	52600000	62200000	75800000	71600000	79500000	50700000	60000000	66200000
Q8C483	Q8C483_MOUSE	Sars1	serine--tRNA ligase	138000000	133000000	124000000	164000000	163000000	95700000	50600000	53500000	70800000
Q62448-2	IF4G2_MOUSE	Eif4g2	Isoform 2 of Eukaryotic translation initiation factor 4 gamma 2	53000000	49000000	52000000	45600000	53800000	55700000	50400000	38000000	34900000
Q8VE88-2	F1142_MOUSE	Fam114a2	Isoform 2 of Protein FAM114A2	77700000	78100000	76200000	63900000	65100000	52900000	50200000	30400000	56500000
Q9Z1D1	EIF3G_MOUSE	Eif3g	Eukaryotic translation initiation factor 3 subunit G	61100000	50100000	70100000	58800000	99900000	73900000	50200000	52000000	54600000
Q5SUH6	Q5SUH6_MOUSE	Clint1	Clathrin interactor 1	85600000	81000000	77700000	79700000	52900000	48000000	50100000	49200000	47000000
Q91YT7	YTHD2_MOUSE	Ythdf2	YTH domain-containing family protein 2	276000000	287000000	322000000	189000000	132000000	262000000	50100000	57000000	64000000
Q9DB20	ATPO_MOUSE	Atp5po	ATP synthase subunit O, mitochondrial	13400000	8950000	13200000	60000000	5450000	12300000	50000000	52000000	48600000
H3BJZ9	H3BJZ9_MOUSE	Acaa1a	Acetyl-Coenzyme A acyltransferase 1A	89000000	99600000	94000000	147000000	93600000	57300000	49800000	59400000	63400000
F8VQB6	MYO10_MOUSE	Myo10	Unconventional myosin-X	59200000	57500000	63400000	50000000	66700000	40900000	49500000	46400000	53700000
P70695	F16P2_MOUSE	Fbp2	Fructose-1,6-bisphosphatase isozyme 2	65600000	69400000	63000000	77400000	40200000	45200000	49500000	49600000	53200000
Q9JMH9;Q9JMH9-1;Q9JMH9-6	MY18A_MOUSE	Myo18a	Unconventional myosin-XVIIIa	19500000	22300000	23900000	23700000	32500000	76700000	49500000	59800000	54200000
Q69ZS7-2	HBS1L_MOUSE	Hbs1l	Isoform 2 of HBS1-like protein	59800000	56400000	61700000	55000000	52800000	65700000	49400000	48100000	45600000
Q6PD26	PIGS_MOUSE	Pigs	GPI transamidase component PIG-S	44900000	43700000	41600000	40400000	35900000	37700000	49400000	55000000	49700000
Q924S2	OAS1C_MOUSE	Oas1c	Inactive 2'-5' oligoadenylate synthetase 1C	5340000	7470000	3860000	4550000	5280000	4880000	49200000	48200000	50700000
Q99J45	NRBP_MOUSE	Nrbp1	Nuclear receptor-binding protein	52700000	53800000	51900000	24700000	44800000	51600000	49200000	72000000	77000000
O88986	KBL_MOUSE	Gcat	2-amino-3-ketobutyrate coenzyme A ligase, mitochondrial	46800000	50000000	48700000	43900000	35700000	30200000	49000000	36400000	32800000
P49962	SRP09_MOUSE	Srp9	Signal recognition particle 9 kDa protein	196000000	265000000	181000000	184000000	196000000	300000000	48900000	39900000	52700000
Q9D8W5	PSD12_MOUSE	Psmd12	26S proteasome non-ATPase regulatory subunit 12	121000000	130000000	108000000	115000000	124000000	122000000	48800000	52300000	44700000
P26450	P85A_MOUSE	Pik3r1	Phosphatidylinositol 3-kinase regulatory subunit alpha	39000000	38800000	42000000	46900000	23700000	29700000	48700000	41900000	48200000
P47856;P47856-2	GFPT1_MOUSE	Gfpt1	Glutamine--fructose-6-phosphate aminotransferase [isomerizing] 1	33300000	30600000	31200000	69600000	34400000	35800000	48500000	47700000	54100000
Q149F3	ERF3B_MOUSE	Gspt2	Eukaryotic peptide chain release factor GTP-binding subunit ERF3B	76100000	73900000	65500000	48100000	58400000	71000000	48500000	44600000	55000000
Q923F1	Q923F1_MOUSE	Clns1a	Methylosome subunit pICln	34600000	34200000	35400000	49200000	30600000	30000000	48500000	48700000	50000000
Q6P1H6-2	ANKL2_MOUSE	Ankle2	Isoform 2 of Ankyrin repeat and LEM domain-containing protein 2	60800000	60700000	66000000	72700000	63600000	49600000	48400000	63100000	52400000
Q6PB66	LPPRC_MOUSE	Lrpprc	Leucine-rich PPR motif-containing protein, mitochondrial	163000000	138000000	153000000	128000000	163000000	136000000	48400000	43600000	52200000
Q9D2G2	ODO2_MOUSE	Dlst	Dihydrolipoyllysine-residue succinyltransferase component of 2-oxoglutarate dehydrogenase complex, mitochondrial	6050000	7710000	5090000	29100000	4860000	10600000	48400000	53900000	48900000
P62137	PP1A_MOUSE	Ppp1ca	Serine/threonine-protein phosphatase PP1-alpha catalytic subunit	38800000	42700000	43500000	49500000	55600000	40700000	48200000	51500000	38600000
Q99M51	NCK1_MOUSE	Nck1	SH2/SH3 adapter protein Nck1	21700000	19700000	22900000	48500000	24100000	26300000	48200000	40300000	39200000
Q6PEE3	RIR2B_MOUSE	Rrm2b	Ribonucleoside-diphosphate reductase subunit M2 B	27000000	26700000	27400000	9220000	30100000	32900000	48100000	25100000	52600000
Q9D8Y1	T126A_MOUSE	Tmem126a	Transmembrane protein 126A	123000000	115000000	128000000	90000000	125000000	117000000	48100000	55600000	54000000
Q60710	SAMH1_MOUSE	Samhd1	Deoxynucleoside triphosphate triphosphohydrolase SAMHD1	35400000	36900000	36600000	53500000	43800000	41800000	48000000	40800000	39500000
P51807	DYLT1_MOUSE	Dynlt1	Dynein light chain Tctex-type 1	68600000	69000000	64300000	47200000	86100000	55100000	47900000	52600000	47300000
Q9CPN8	IF2B3_MOUSE	Igf2bp3	Insulin-like growth factor 2 mRNA-binding protein 3	55700000	68200000	62100000	46500000	55500000	73400000	47900000	47800000	48300000
Q9DBZ5	EIF3K_MOUSE	Eif3k	Eukaryotic translation initiation factor 3 subunit K	28800000	28800000	32100000	39900000		30600000	47900000		40700000
P70372	ELAV1_MOUSE	Elavl1	ELAV-like protein 1	235000000	160000000	226000000	217000000	174000000	222000000	47600000	45200000	44400000
Q9WVA3	BUB3_MOUSE	Bub3	Mitotic checkpoint protein BUB3	39300000	35600000	42200000	45100000	36100000	21400000	47500000	39000000	38700000
Q9DAK9	PHP14_MOUSE	Phpt1	14 kDa phosphohistidine phosphatase	54100000	64000000	61500000	67700000	47900000	77600000	47400000	67500000	57300000
Q5SYH2	TM199_MOUSE	Tmem199	Transmembrane protein 199	14600000	15400000	13600000	6810000	12900000	16900000	47200000	12900000	31700000
Q66X19	NAL4E_MOUSE	Nlrp4e	NACHT, LRR and PYD domains-containing protein 4E	13900000	11700000	13100000	12100000	11500000	11500000	47200000	48300000	48300000
Q9Z2D0	MTMR9_MOUSE	Mtmr9	Myotubularin-related protein 9	51500000	55800000	47400000	36800000	59600000	58900000	47200000	44000000	39800000
Q60714	S27A1_MOUSE	Slc27a1	Long-chain fatty acid transport protein 1	140000000	149000000	147000000	144000000	103000000	121000000	47100000	50900000	53200000
Q8BHG1	NRDC_MOUSE	Nrdc	Nardilysin	34600000	39900000	37200000	30800000	38700000	29500000	47000000	52300000	55300000
Q9JHW4	SELB_MOUSE	Eefsec	Selenocysteine-specific elongation factor	77900000	85300000	75800000	61500000	82800000	94500000	47000000	51900000	43800000
P56213	ALR_MOUSE	Gfer	FAD-linked sulfhydryl oxidase ALR	63300000	67900000	50400000	63300000	71700000	58400000	46900000	55800000	56500000
E9Q634	MYO1E_MOUSE	Myo1e	Unconventional myosin-Ie	17300000	16300000	17500000	57000000	66000000	81800000	46800000	48700000	63600000
P47758	SRPRB_MOUSE	Srprb	Signal recognition particle receptor subunit beta	12800000	10900000	17400000	36000000	17500000	17700000	46800000	46800000	41000000
P47791;P47791-2	GSHR_MOUSE	Gsr	Glutathione reductase, mitochondrial	111000000	111000000	125000000	76600000	40800000	67200000	46800000	50200000	57600000
Q9ERS2	NDUAD_MOUSE	Ndufa13	NADH dehydrogenase [ubiquinone] 1 alpha subcomplex subunit 13	82500000	74600000	82400000	125000000	65800000	82500000	46800000	48500000	46900000
O35604	NPC1_MOUSE	Npc1	NPC intracellular cholesterol transporter 1	41100000	44200000	39100000	47300000	54500000	44700000	46700000	49400000	47800000
Q8BMA6	SRP68_MOUSE	Srp68	Signal recognition particle subunit SRP68	130000000	139000000	141000000	118000000	155000000	160000000	46700000	39000000	29800000
Q9QZ23	NFU1_MOUSE	Nfu1	NFU1 iron-sulfur cluster scaffold homolog, mitochondrial	72900000	48600000	56800000	80600000	81300000		46700000	46600000	51400000
Q3TDQ1	STT3B_MOUSE	Stt3b	Dolichyl-diphosphooligosaccharide--protein glycosyltransferase subunit STT3B	61300000	45000000	62300000	57200000	47600000	42900000	46600000	43500000	41700000
Q8K370	ACD10_MOUSE	Acad10	Acyl-CoA dehydrogenase family member 10	106000000	92600000	106000000	61100000	121000000	56300000	46600000	51300000	58800000
Q9DBG3;Q9DBG3-2	AP2B1_MOUSE	Ap2b1	AP-2 complex subunit beta	5320000	5530000	6020000	37400000	5410000	6800000	46400000	51500000	43300000
Q9ERI2	RB27A_MOUSE	Rab27a	Ras-related protein Rab-27A	8970000	6600000	9350000	21400000	7760000	6440000	46400000	58100000	48100000
P99026	PSB4_MOUSE	Psmb4	Proteasome subunit beta type-4	23800000	23700000	20400000	50500000	30200000	14300000	46300000	74000000	61700000
P14873	MAP1B_MOUSE	Map1b	Microtubule-associated protein 1B	13500000	16500000	15600000	38000000	35700000	37000000	46200000	40900000	42200000
Q78XF5	OSTC_MOUSE	Ostc	Oligosaccharyltransferase complex subunit OSTC	125000000	151000000	127000000	56100000	144000000	175000000	46200000	37800000	40900000
Q9CQY6	UQCC2_MOUSE	Uqcc2	Ubiquinol-cytochrome c reductase complex assembly factor 2	20700000	31000000	15100000	31200000	17800000	31000000	46200000	68200000	51800000
P97311	MCM6_MOUSE	Mcm6	DNA replication licensing factor MCM6	55600000	48100000	54700000	46700000	25800000	29900000	46000000	41400000	42200000
B1AUF1;B1AUF2	B1AUF1_MOUSE;B1AUF2_MOUSE	Ski	Ski oncogene	20600000	20600000	24600000	33700000	18200000	23700000	45900000	42600000	48400000
O09012;O09012-2	PEX5_MOUSE	Pex5	Peroxisomal targeting signal 1 receptor	60100000	64900000	54100000	59800000	47700000	42500000	45800000	48500000	43700000
P26443	DHE3_MOUSE	Glud1	Glutamate dehydrogenase 1, mitochondrial	51300000	39200000	40000000	119000000	61500000	37700000	45700000	49600000	48600000
Q62432;Q62432-2	SMAD2_MOUSE	Smad2	Mothers against decapentaplegic homolog 2	169000000	206000000	178000000	44300000	136000000	262000000	45700000	40300000	42400000
Q91X83	METK1_MOUSE	Mat1a	S-adenosylmethionine synthase isoform type-1	32100000	33200000	32000000	26400000	43800000	40500000	45700000	42000000	42900000
Q921K2	Q921K2_MOUSE	Parp1	Poly [ADP-ribose] polymerase	228000000	240000000	233000000	186000000	153000000	192000000	45700000	48400000	40200000
H3BKD0	H3BKD0_MOUSE	Hnrnpk	Heterogeneous nuclear ribonucleoprotein K (Fragment)	635000000	656000000	550000000	316000000	568000000	403000000	45600000	58600000	47300000
O08795;O08795-2	GLU2B_MOUSE	Prkcsh	Glucosidase 2 subunit beta	25400000	22900000	26600000	53500000	22300000	16700000	45600000	47100000	48900000
P50396	GDIA_MOUSE	Gdi1	Rab GDP dissociation inhibitor alpha	230000000	270000000	245000000	151000000	131000000	161000000	45600000	43300000	54900000
Q9QZB7	ARP10_MOUSE	Actr10	Actin-related protein 10	62600000	65400000	62900000	70300000	80400000	81300000	45600000	44400000	35500000
P00405	COX2_MOUSE	Mtco2	Cytochrome c oxidase subunit 2	52100000	41600000	59500000	61200000	86600000	76200000	45400000	51800000	39000000
Q91VU6;Q91VU6-2	DCA11_MOUSE	Dcaf11	DDB1- and CUL4-associated factor 11	23100000	19700000	24500000	27300000	22700000	17100000	45400000	49000000	44500000
Q924H2	MED15_MOUSE	Med15	Mediator of RNA polymerase II transcription subunit 15	43500000	50700000	48500000	56200000	38300000	37400000	45400000	61900000	44600000
Q9CXW3	CYBP_MOUSE	Cacybp	Calcyclin-binding protein	196000000	172000000	216000000	187000000	198000000	176000000	45400000	46100000	50800000
Q9CRG1	TM7S3_MOUSE	Tm7sf3	Transmembrane 7 superfamily member 3	70500000	70900000	60700000	42000000	48800000	50600000	45300000	44300000	46100000
Q9D0R2	SYTC_MOUSE	Tars1	Threonine--tRNA ligase 1, cytoplasmic	61400000	62500000	62800000	76000000	62600000	65000000	45300000	41100000	41100000
Q5SW88	Q5SW88_MOUSE	Rab1a	Ras-related protein Rab-1A	33600000	29600000	27900000	55300000	33200000	19600000	45100000	25700000	29300000
Q8R3S6	EXOC1_MOUSE	Exoc1	Exocyst complex component 1	28400000	34500000	27600000	27700000	35900000	35000000	45000000	38600000	48200000
A0A286YCV9;E9Q4K7	A0A286YCV9_MOUSE;E9Q4K7_MOUSE	Kif13b	Kinesin family member 13B	45300000	46200000	45300000	65100000	58700000	56400000	44900000	44600000	43200000
A0A140LIM2	A0A140LIM2_MOUSE	Zfand6	AN1-type zinc finger protein 6 (Fragment)	61200000	68700000	65800000	57700000	74600000	64700000	44700000	46900000	44500000
Q80VL1	TDRKH_MOUSE	Tdrkh	Tudor and KH domain-containing protein	33100000	34800000	41300000	24900000	30100000	29700000	44600000	63500000	59200000
Q8BTV1	TUSC3_MOUSE	Tusc3	Tumor suppressor candidate 3	34300000	32900000	47800000	40500000	31700000	17800000	44600000	43600000	38300000
Q8K2C7	OS9_MOUSE	Os9	Protein OS-9	69500000	69900000	68900000	35200000	51000000	48600000	44600000	46600000	42500000
Q99LP6	GRPE1_MOUSE	Grpel1	GrpE protein homolog 1, mitochondrial	136000000	109000000	138000000	144000000	158000000	84300000	44600000	57100000	48100000
S4R1B8;S4R270	S4R1B8_MOUSE;S4R270_MOUSE	Bin2	Bridging integrator 2	20600000	14500000	19500000	18000000	13300000	8230000	44600000	40700000	44000000
P62743	AP2S1_MOUSE	Ap2s1	AP-2 complex subunit sigma	61000000	58900000	61200000	56700000	83000000	55400000	44300000	48000000	44400000
Q6P9R2	OXSR1_MOUSE	Oxsr1	Serine/threonine-protein kinase OSR1	103000000	99400000	94500000	96400000	86900000	70100000	44300000	40200000	40300000
Q811U4	MFN1_MOUSE	Mfn1	Mitofusin-1	27200000	26100000	27500000	26900000	25600000	32900000	44200000	45000000	46700000
Q91VX9	TM168_MOUSE	Tmem168	Transmembrane protein 168	52000000	44900000	48600000	49400000	55800000	40800000	44200000	36500000	39000000
Q91XH6	Q91XH6_MOUSE	Vti1b	Vesicle transport through interaction with t-SNAREs 1B	42900000	49400000	45800000	31600000	44700000	45400000	44200000	43400000	39600000
P19001	K1C19_MOUSE	Krt19	Keratin, type I cytoskeletal 19	72300000	54900000	43600000	1430000000	918000000	769000000	44100000	28900000	8820000
O55013	TPPC3_MOUSE	Trappc3	Trafficking protein particle complex subunit 3	17500000	15300000	21300000	42100000	13200000	12500000	44000000	49600000	45100000
O70194	EIF3D_MOUSE	Eif3d	Eukaryotic translation initiation factor 3 subunit D	93400000	103000000	100000000	72000000	108000000	104000000	44000000	58300000	56800000
G3UX44	G3UX44_MOUSE	Hsd17b8	H2-K region expressed gene 6 (Fragment)	100000000	90100000	139000000	83200000	115000000	64300000	43900000	51300000	35400000
A0A1L1SSC0;A0A668KLE1	A0A1L1SSC0_MOUSE;A0A668KLE1_MOUSE	Lrrfip2	Leucine-rich repeat flightless-interacting protein 2	57000000	53300000	53400000	49100000	64000000	52800000	43800000	50600000	52200000
Q9CYZ2	TPD54_MOUSE	Tpd52l2	Tumor protein D54	15900000	10500000	10300000	27100000	15500000	13900000	43800000	35300000	43600000
P70404	IDHG1_MOUSE	Idh3g	Isocitrate dehydrogenase [NAD] subunit gamma 1, mitochondrial	154000000	101000000	124000000	79700000	123000000	94800000	43700000	41500000	44900000
Q8CFV9	RIFK_MOUSE	Rfk	Riboflavin kinase	68400000	75900000	66000000	76300000	69400000	38800000	43600000	51300000	41600000
Q9CZ30	OLA1_MOUSE	Ola1	Obg-like ATPase 1	49100000	46900000	47700000	59000000	51300000	69700000	43600000	37000000	42400000
Q99KJ8	DCTN2_MOUSE	Dctn2	Dynactin subunit 2	101000000	115000000	104000000	82000000	121000000	134000000	43500000	38900000	40600000
Q3UMF0	COBL1_MOUSE	Cobll1	Cordon-bleu protein-like 1	84900000	71300000	82100000	53500000	59000000	59900000	43400000	45000000	41500000
Q9R0X4	ACOT9_MOUSE	Acot9	Acyl-coenzyme A thioesterase 9, mitochondrial	180000000	200000000	173000000	137000000	201000000	168000000	43400000	43300000	48700000
Q9WV91	FPRP_MOUSE	Ptgfrn	Prostaglandin F2 receptor negative regulator	227000000	230000000	225000000	234000000	270000000	257000000	43400000	45100000	49600000
Q8BJ64	CHDH_MOUSE	Chdh	Choline dehydrogenase, mitochondrial	50700000	53500000	44500000	59700000	48300000	33500000	43300000	42800000	43100000
Q8JZV7	NAGA_MOUSE	Amdhd2	N-acetylglucosamine-6-phosphate deacetylase	84700000	76600000	79200000	67300000	54800000	61200000	43300000	38000000	39300000
P03958	ADA_MOUSE	Ada	Adenosine deaminase	53300000	44500000	54500000	98800000	81400000	83700000	43200000	59200000	53100000
Q78IK4	MIC27_MOUSE	Apool	MICOS complex subunit Mic27	101000000	98500000	110000000	77000000	85500000	81600000	43100000	54000000	57000000
Q9QYA2	TOM40_MOUSE	Tomm40	Mitochondrial import receptor subunit TOM40 homolog	53300000	58300000	51200000	62900000	64500000	69300000	43100000	41500000	51000000
P18654	KS6A3_MOUSE	Rps6ka3	Ribosomal protein S6 kinase alpha-3	99500000	102000000	98900000	53400000	55800000	73600000	43000000	52500000	43500000
P35585	AP1M1_MOUSE	Ap1m1	AP-1 complex subunit mu-1	55600000	56900000	59200000	45700000	57900000	51100000	42900000	38800000	40900000
Q9D0K2	SCOT1_MOUSE	Oxct1	Succinyl-CoA:3-ketoacid coenzyme A transferase 1, mitochondrial	78000000	61300000	81000000	105000000	57700000	32900000	42800000	38700000	39400000
Q9JHK4	PGTA_MOUSE	Rabggta	Geranylgeranyl transferase type-2 subunit alpha	24900000	26800000	29900000	39900000	36600000	30100000	42800000	35900000	42500000
Q7TN29	SMAP2_MOUSE	Smap2	Stromal membrane-associated protein 2	58300000	66400000	59700000	45800000	26900000	56000000	42700000	39500000	44900000
Q91ZA3	PCCA_MOUSE	Pcca	Propionyl-CoA carboxylase alpha chain, mitochondrial	67700000	60100000	72900000	47100000	58600000	49800000	42700000	50400000	37800000
Q61166	MARE1_MOUSE	Mapre1	Microtubule-associated protein RP/EB family member 1	126000000	126000000	140000000	108000000	144000000	135000000	42600000	45500000	56400000
Q8BTG7-3	NDRG4_MOUSE	Ndrg4	Isoform 3 of Protein NDRG4	23200000	11400000	62200000	31400000	22500000	14600000	42600000		33600000
Q9D824-4	FIP1_MOUSE	Fip1l1	Isoform 4 of Pre-mRNA 3'-end-processing factor FIP1	45800000	40400000	42300000	27700000	32100000	27600000	42600000	50800000	48400000
Q8R080	GTSE1_MOUSE	Gtse1	G2 and S phase-expressed protein 1	9650000	11800000	10200000	7010000	8870000	6550000	42500000	38700000	38600000
Q9Z2V5	HDAC6_MOUSE	Hdac6	Histone deacetylase 6	45600000	36700000	44500000	75700000	47000000	36200000	42500000	48000000	46400000
D3YVU7	D3YVU7_MOUSE	Kdm2b	[histone H3]-dimethyl-L-lysine(36) demethylase	7550000	10100000	13700000	6340000	15300000	13200000	42400000	52900000	53000000
O54774	AP3D1_MOUSE	Ap3d1	AP-3 complex subunit delta-1	77500000	97200000	85000000	78000000	99300000	106000000	42400000	41400000	45200000
Q8BHK9	ERC6L_MOUSE	Ercc6l	DNA excision repair protein ERCC-6-like	41800000	27200000	27200000	42000000	25800000	20300000	42400000	38500000	35400000
P18242	CATD_MOUSE	Ctsd	Cathepsin D	102000000	86700000	118000000	179000000	89100000	72200000	42300000	47000000	42200000
Q6ZWU9	RS27_MOUSE	Rps27	Small ribosomal subunit protein eS27	94300000	67800000	39600000	112000000	69900000	52600000	42300000	23000000	49900000
Q8BTI8;Q8BTI8-3	SRRM2_MOUSE	Srrm2	Serine/arginine repetitive matrix protein 2	75400000	77900000	79000000	60500000	108000000	118000000	42200000	45800000	45500000
A0A0A6YWM5;E9QKE4	A0A0A6YWM5_MOUSE;E9QKE4_MOUSE	Rab3gap2	RAB3 GTPase activating protein subunit 2	18000000	18600000	22200000	28200000	22300000	16100000	42100000	41000000	45300000
Q8BFY9	TNPO1_MOUSE	Tnpo1	Transportin-1	31200000	31200000	31200000	52500000	39200000	44600000	42100000	46700000	44800000
Q5U458	DJC11_MOUSE	Dnajc11	DnaJ homolog subfamily C member 11	57600000	75000000	60400000	70800000	59300000	69700000	42000000	50200000	40700000
Q9D4H8	CUL2_MOUSE	Cul2	Cullin-2	56900000	56800000	55600000	55200000	45600000	36300000	41900000	39400000	39900000
Q3UPL0;Q3UPL0-2	SC31A_MOUSE	Sec31a	Protein transport protein Sec31A	51100000	48100000	41800000	55500000	58100000	50900000	41800000	41200000	44400000
A0A171KXD3	A0A171KXD3_MOUSE	Prmt1	type I protein arginine methyltransferase	126000000	90700000	114000000	133000000	159000000	161000000	41700000	46100000	62000000
Q9CPV4;Q9CPV4-2	GLOD4_MOUSE	Glod4	Glyoxalase domain-containing protein 4	35500000	33500000	37000000	60800000	42100000	42400000	41700000	40100000	40900000
O35864	CSN5_MOUSE	Cops5	COP9 signalosome complex subunit 5	19700000	23000000	21200000	43000000	17200000	23200000	41600000	42600000	51600000
P19096	FAS_MOUSE	Fasn	Fatty acid synthase	65700000	68300000	71200000	82200000	96500000	85900000	41600000	39400000	42800000
Q9Z2G6;Q9Z2G6-2	SE1L1_MOUSE	Sel1l	Protein sel-1 homolog 1	39000000	33900000	35500000	36500000	29600000	23500000	41600000	30200000	24400000
P55258	RAB8A_MOUSE	Rab8a	Ras-related protein Rab-8A	34600000	42900000	35400000	44000000	52500000	51000000	41500000	38300000	45800000
F6Y616	F6Y616_MOUSE	Paip1	Polyadenylate binding protein-interacting protein 1	51800000	63500000	49200000	32600000	62900000	64300000	41400000	35300000	40000000
Q61239	FNTA_MOUSE	Fnta	Protein farnesyltransferase/geranylgeranyltransferase type-1 subunit alpha	15800000	27900000	31500000	60300000	42200000	15400000	41400000	41900000	42000000
Q812G0;Q812G0-2	MGT4A_MOUSE	Mgat4a	Alpha-1,3-mannosyl-glycoprotein 4-beta-N-acetylglucosaminyltransferase A	35400000	46000000	40500000	52800000	46000000	46200000	41400000	25100000	45700000
Q99KP6	PRP19_MOUSE	Prpf19	Pre-mRNA-processing factor 19	79900000	66500000	93700000	82000000	85200000	78300000	41400000	41800000	36600000
Q99K70	RRAGC_MOUSE	Rragc	Ras-related GTP-binding protein C	11300000	5830000	8690000	16800000	11800000	6970000	41300000	42500000	46100000
A0A1L1SQ51;E9PUM4	A0A1L1SQ51_MOUSE;E9PUM4_MOUSE	Tln2	Talin 2	52200000	52200000	52800000	33100000	40400000	32500000	41200000	41600000	38300000
Q9JM76	ARPC3_MOUSE	Arpc3	Actin-related protein 2/3 complex subunit 3	75600000	49000000	76900000	70300000	79900000	54500000	41100000	54300000	49900000
Q8VCH8	UBXN4_MOUSE	Ubxn4	UBX domain-containing protein 4	19300000	17100000	15600000	29500000	11500000	16700000	40900000	36900000	32900000
Q8VBZ3	CLPT1_MOUSE	Clptm1	Putative lipid scramblase CLPTM1	26900000	37800000	38100000	33200000	50400000	29000000	40800000	46200000	37000000
O54962	BAF_MOUSE	Banf1	Barrier-to-autointegration factor	42800000	41100000	58900000	149000000	48300000	64200000	40700000	42900000	48500000
Q5SUR0	PUR4_MOUSE	Pfas	Phosphoribosylformylglycinamidine synthase	178000000	175000000	172000000	123000000	121000000	145000000	40700000	40900000	48100000
Q93092;Q93092-2	TALDO_MOUSE	Taldo1	Transaldolase	103000000	88500000	103000000	194000000	176000000	166000000	40700000	41900000	42100000
Q91ZR1	RAB4B_MOUSE	Rab4b	Ras-related protein Rab-4B	37500000	36700000	40000000	29400000	30500000	22800000	40400000	40900000	37600000
Q9D0I4	STX17_MOUSE	Stx17	Syntaxin-17	27700000	24900000	25900000	23100000	31000000	20500000	40400000	34900000	34000000
E9PVN6	E9PVN6_MOUSE	S2bpcox16	Cytochrome c oxidase assembly protein COX16 homolog, mitochondrial	40100000	42000000	46400000	44200000	40900000	40400000	40300000	43300000	43200000
P49025	CTRO_MOUSE	Cit	Citron Rho-interacting kinase	24100000	24500000	22700000	17100000	22600000	17900000	40300000	38600000	41900000
Q3UHX2	HAP28_MOUSE	Pdap1	28 kDa heat- and acid-stable phosphoprotein	89300000	69900000	86900000	86100000	85600000	123000000	40300000	43300000	43500000
P37040	NCPR_MOUSE	Por	NADPH--cytochrome P450 reductase	48700000	41800000	53700000	120000000	77500000	55700000	40200000	45800000	49000000
Q3UKC1	TAXB1_MOUSE	Tax1bp1	Tax1-binding protein 1 homolog	55000000	55300000	52300000	51500000	58100000	57500000	40100000	40900000	40800000
P35235-1	PTN11_MOUSE	Ptpn11	Isoform 2 of Tyrosine-protein phosphatase non-receptor type 11	57400000	54900000	57400000	40100000	40900000	45600000	39900000	40900000	49000000
Q9D0P0	EBPL_MOUSE	Ebpl	Emopamil-binding protein-like	17900000	20400000	19600000	24400000	19700000	22000000	39900000	33800000	30200000
Q9CQV1	TIM16_MOUSE	Pam16	Mitochondrial import inner membrane translocase subunit TIM16			3930000	23600000			39800000	43900000	30100000
Q9DCV4	RMD1_MOUSE	Rmdn1	Regulator of microtubule dynamics protein 1	73500000	54500000	78700000	64500000	64300000	79200000	39800000	42000000	39800000
Q6PCP5	MFF_MOUSE	Mff	Mitochondrial fission factor	13300000	13600000	13900000	9750000	16300000	18100000	39600000	45000000	39100000
Q9CPT4	MYDGF_MOUSE	Mydgf	Myeloid-derived growth factor	17100000	12200000	20500000	33500000	16500000	18000000	39500000	35100000	38000000
Q9CQD1	RAB5A_MOUSE	Rab5a	Ras-related protein Rab-5A	52900000	51400000	53100000	77200000	60200000	85500000	39500000	47100000	46900000
Q9D892	ITPA_MOUSE	Itpa	Inosine triphosphate pyrophosphatase	69300000	70300000	80400000	80900000	64600000	73900000	39500000	39600000	42900000
Q62383	SPT6H_MOUSE	Supt6h	Transcription elongation factor SPT6	73300000	79900000	77400000	54800000	63800000	74600000	39300000	26300000	38000000
Q8QZY1	EIF3L_MOUSE	Eif3l	Eukaryotic translation initiation factor 3 subunit L	53300000	50500000	54100000	46200000	71700000	45400000	39300000	35200000	34100000
P47911	RL6_MOUSE	Rpl6	Large ribosomal subunit protein eL6	188000000	184000000	182000000	122000000	172000000	125000000	39000000	88700000	82800000
Q8BH74	NU107_MOUSE	Nup107	Nuclear pore complex protein Nup107	58800000	61500000	51600000	44900000	60000000	64000000	39000000	36300000	33600000
D3Z0Y8	D3Z0Y8_MOUSE	Otub2	ubiquitinyl hydrolase 1	5370000	5150000	6570000	8540000	6970000	5920000	38900000	30400000	35200000
O88441	MTX2_MOUSE	Mtx2	Metaxin-2	87200000	93000000	96700000	53600000	59900000	81300000	38900000	46000000	44900000
Q9DB77	QCR2_MOUSE	Uqcrc2	Cytochrome b-c1 complex subunit 2, mitochondrial	54600000	66400000	64600000	111000000	51700000	86700000	38900000	55900000	45900000
Q9CRD0	OCAD1_MOUSE	Ociad1	OCIA domain-containing protein 1	16700000	12800000	17000000	33300000	12200000	12300000	38800000	40900000	43500000
P46978	STT3A_MOUSE	Stt3a	Dolichyl-diphosphooligosaccharide--protein glycosyltransferase subunit STT3A	44700000	43000000	46100000	92300000	49700000	47500000	38700000	35300000	35700000
Q8C790;Q8C790-2	F221A_MOUSE	Fam221a	Protein FAM221A	42600000	42600000	28500000	31800000	41100000	40700000	38600000	33600000	35300000
Q9D2R6	COA3_MOUSE	Coa3	Cytochrome c oxidase assembly factor 3 homolog, mitochondrial		158000000	117000000	162000000		138000000	38600000		48400000
Q8VE70	PDC10_MOUSE	Pdcd10	Programmed cell death protein 10	43900000	39000000	46300000	63400000	51600000	38600000	38500000	35200000	37200000
P48774	GSTM5_MOUSE	Gstm5	Glutathione S-transferase Mu 5	1620000	1570000	1950000	1760000	2670000	1980000	38400000	29400000	35300000
P84099	RL19_MOUSE	Rpl19	Large ribosomal subunit protein eL19	30900000	49600000	70600000	44600000	33800000	58800000	38400000	18900000	33800000
Q62193	RFA2_MOUSE	Rpa2	Replication protein A 32 kDa subunit	54000000	56100000	57600000	26900000	38300000	59400000	38400000	35800000	44000000
Q91VH2	SNX9_MOUSE	Snx9	Sorting nexin-9	12200000	16300000	15200000	31900000	28000000	35600000	38400000	36600000	41400000
Q91VI7	RINI_MOUSE	Rnh1	Ribonuclease inhibitor	27000000	30300000	26400000	102000000	59800000	72100000	38400000	43300000	39000000
Q8BI84	TGO1_MOUSE	Mia3	Transport and Golgi organization protein 1 homolog	84200000	99500000	83800000	66000000	78800000	98400000	38300000	43400000	51300000
Q921I1	TRFE_MOUSE	Tf	Serotransferrin							38300000	31100000	24400000
Q9CZN7;Q9CZN7-2	GLYM_MOUSE	Shmt2	Serine hydroxymethyltransferase, mitochondrial	185000000	128000000	201000000	169000000	276000000	176000000	38300000	42400000	54800000
Q8R2K3	Q8R2K3_MOUSE	Ssbp1	Single-stranded DNA-binding protein	45100000	56400000	47100000	68000000	28600000	20000000	38100000	40000000	46800000
P70697	DCUP_MOUSE	Urod	Uroporphyrinogen decarboxylase	74200000	82600000	70600000	98400000	44100000	82900000	37900000	46700000	41100000
Q9WUA6;Q9WUA6-2	AKT3_MOUSE	Akt3	RAC-gamma serine/threonine-protein kinase	66900000	84100000	83600000	51700000	63700000	69800000	37900000	40000000	42500000
P55096	ABCD3_MOUSE	Abcd3	ATP-binding cassette sub-family D member 3	60000000	65700000	54100000	60600000	63400000	77500000	37800000	44900000	49500000
Q9Z2M7	PMM2_MOUSE	Pmm2	Phosphomannomutase 2	86200000	90300000	70300000	68500000	64000000	96100000	37800000	33300000	31900000
D3Z656	D3Z656_MOUSE	Synj1	phosphoinositide 5-phosphatase	35800000	36400000	37400000	28300000	30200000	37300000	37700000	32200000	41100000
E9Q411	E9Q411_MOUSE	Nbas	Neuroblastoma amplified sequence	93600000	95500000	84800000	73500000	78900000	94200000	37600000	43200000	43900000
G5E870	TRIPC_MOUSE	Trip12	E3 ubiquitin-protein ligase TRIP12	61400000	59300000	57100000	32500000	47000000	37300000	37600000	34500000	36700000
P20239	ZP2_MOUSE	Zp2	Zona pellucida sperm-binding protein 2	333000000	317000000	382000000	877000000	373000000	275000000	37600000	61200000	419000000
P46425	GSTP2_MOUSE	Gstp2	Glutathione S-transferase P 2	25300000	24000000	18200000	24400000	35400000	31000000	37600000	38700000	37200000
Q99JX3	GORS2_MOUSE	Gorasp2	Golgi reassembly-stacking protein 2	55200000	48400000	54500000	61200000	48700000	39400000	37600000	36200000	37000000
Q6P542	ABCF1_MOUSE	Abcf1	ATP-binding cassette sub-family F member 1	58800000	53800000	76900000	61600000	55100000	47800000	37400000	41500000	36500000
Q8C0D5	EFL1_MOUSE	Efl1	Elongation factor-like GTPase 1	41200000	33200000	38800000	46400000	50100000	37100000	37400000	36300000	33700000
Q8R3I3	COG6_MOUSE	Cog6	Conserved oligomeric Golgi complex subunit 6	26500000	23800000	25900000	38000000	31700000	26900000	37400000	34400000	33800000
Q8VCH0	THIKB_MOUSE	Acaa1b	3-ketoacyl-CoA thiolase B, peroxisomal	16500000	14200000	25600000	33100000	17000000	14400000	37400000	37500000	42100000
P28867;P28867-2	KPCD_MOUSE	Prkcd	Protein kinase C delta type	15500000	17000000	16800000	18000000	22300000	18100000	37300000	40100000	40000000
Q5SRY7;Q5SRY7-2;Q5SRY7-3;Q5SRY7-4	FBW1B_MOUSE	Fbxw11	F-box/WD repeat-containing protein 11	52500000	46000000	55300000	42600000	44900000	54500000	37300000	40300000	52300000
Q9DC29	ABCB6_MOUSE	Abcb6	ATP-binding cassette sub-family B member 6	41400000	38100000	45600000	44000000	73400000	47000000	37300000	36900000	46900000
Q07832	PLK1_MOUSE	Plk1	Serine/threonine-protein kinase PLK1	25300000	31200000	30200000	15000000	26300000	25200000	37200000	40200000	34800000
A0A0R4J1R7	A0A0R4J1R7_MOUSE	Pcbd2	4a-hydroxytetrahydrobiopterin dehydratase	101000000	85200000	128000000	85600000	88900000	79800000	37000000	34900000	30600000
Q7TMY7	IPO8_MOUSE	Ipo8	Importin-8	50500000	44300000	47100000	50100000	51700000	56600000	37000000	33700000	36500000
P63001	RAC1_MOUSE	Rac1	Ras-related C3 botulinum toxin substrate 1	35900000	50900000	35400000	54400000	52300000	49700000	36900000	39400000	29600000
Q61081	CDC37_MOUSE	Cdc37	Hsp90 co-chaperone Cdc37	105000000	94200000	110000000	84000000	120000000	114000000	36900000	44400000	46300000
Q9WVL3	S12A7_MOUSE	Slc12a7	Solute carrier family 12 member 7	22900000	21400000	24700000	51300000	33600000	32300000	36900000	36700000	37400000
O09174	AMACR_MOUSE	Amacr	Alpha-methylacyl-CoA racemase	42500000	46500000	47500000	28900000	40100000	30600000	36800000	39500000	43400000
Q64310	SURF4_MOUSE	Surf4	Surfeit locus protein 4	8960000	5620000	8830000	22700000	8180000	3040000	36800000	39600000	35300000
Q3U186	SYRM_MOUSE	Rars2	Probable arginine--tRNA ligase, mitochondrial	37600000	44000000	40900000	40400000	39000000	47300000	36700000	41900000	34900000
Q8C5L3	CNOT2_MOUSE	Cnot2	CCR4-NOT transcription complex subunit 2	30800000	27700000	26900000	50200000	26300000	25700000	36700000	11400000	16800000
Q9Z1R2	BAG6_MOUSE	Bag6	Large proline-rich protein BAG6	11400000	9220000	12500000	28500000	18200000	12600000	36700000	38700000	40500000
P28660	NCKP1_MOUSE	Nckap1	Nck-associated protein 1	48000000	50500000	45000000	53300000	47600000	40700000	36600000	37100000	35200000
Q06185	ATP5I_MOUSE	Atp5me	ATP synthase subunit e, mitochondrial	12000000	10700000	12600000	21400000	6000000	9100000	36500000	44600000	40900000
Q8BYM8	SYCM_MOUSE	Cars2	Probable cysteine--tRNA ligase, mitochondrial	71500000	65000000	76200000	62400000	67200000	70800000	36500000	39600000	35900000
Q9CZR2	NALD2_MOUSE	Naalad2	N-acetylated-alpha-linked acidic dipeptidase 2	60100000	60900000	52300000	26700000	34300000	39800000	36500000	49900000	49100000
Q9D1Q6	ERP44_MOUSE	Erp44	Endoplasmic reticulum resident protein 44	68300000	78900000	73200000	49200000	61000000	91300000	36500000	36800000	40800000
Q9EPE9	AT131_MOUSE	Atp13a1	Endoplasmic reticulum transmembrane helix translocase	76800000	78400000	80500000	88700000	81600000	87000000	36500000	37000000	37500000
E0CYJ0	E0CYJ0_MOUSE	Mob4	MOB-like protein phocein (Fragment)	21800000	25800000	19800000	45600000	21500000	33800000	36400000	35400000	37500000
O09172	GSH0_MOUSE	Gclm	Glutamate--cysteine ligase regulatory subunit	50300000	46600000	49900000	47800000	63300000	45600000	36300000	38900000	34500000
Q80U58	PUM2_MOUSE	Pum2	Pumilio homolog 2	2460000	2360000	2550000	2650000	3640000	1650000	36300000
Q8BFQ4	WDR82_MOUSE	Wdr82	WD repeat-containing protein 82	3390000	2470000	3080000	5780000	3530000		36300000	24900000	22800000
Q9R0N0	GALK1_MOUSE	Galk1	Galactokinase	66400000	57800000	57200000	288000000	174000000	249000000	36300000	39500000	41500000
Q9R1T2;Q9R1T2-2	SAE1_MOUSE	Sae1	SUMO-activating enzyme subunit 1	35700000	38600000	34900000	46800000	28800000	26600000	36300000	36700000	34700000
A2A4P4	A2A4P4_MOUSE	Gm27029	Predicted gene, 27029	59900000	52200000	61400000	40900000	40300000	25500000	36100000	35400000	39100000
Q9CXF4	TBC15_MOUSE	Tbc1d15	TBC1 domain family member 15	28100000	28800000	36000000	47000000	36500000	41700000	36100000	37000000	35700000
Q8BJU0;Q8BJU0-2	SGTA_MOUSE	Sgta	Small glutamine-rich tetratricopeptide repeat-containing protein alpha	80000000	106000000	62400000	118000000		111000000	36000000	85700000	103000000
Q91VU0	FAM3C_MOUSE	Fam3c	Protein FAM3C	66000000	70000000	73000000	35800000	64700000	59800000	36000000	53500000	48800000
P47757-2	CAPZB_MOUSE	Capzb	Isoform 2 of F-actin-capping protein subunit beta	27900000	39500000	35600000	46300000	47200000		35800000	16600000	38600000
Q91XU3	PI42C_MOUSE	Pip4k2c	Phosphatidylinositol 5-phosphate 4-kinase type-2 gamma	18600000	19100000	23100000	29600000	20200000	16100000	35800000	38600000	37300000
Q9D7M8	RPB4_MOUSE	Polr2d	DNA-directed RNA polymerase II subunit RPB4	10400000	10400000	7510000	8230000	11700000	7230000	35800000	40800000	51400000
Q9JJ28	FLII_MOUSE	Flii	Protein flightless-1 homolog	54300000	58100000	58100000	20900000	78200000	84200000	35800000	32700000	34400000
P54227	STMN1_MOUSE	Stmn1	Stathmin	47500000	41300000	51000000	50500000	30600000	22300000	35700000	30700000	37000000
P54729	NUB1_MOUSE	Nub1	NEDD8 ultimate buster 1	54400000	62000000	51400000	52100000	65100000	66800000	35700000	34800000	41000000
Q05A80	CAPR2_MOUSE	Caprin2	Caprin-2	42300000	39300000	40200000	30800000	44100000	31500000	35700000	45500000	40800000
Q3THS6	METK2_MOUSE	Mat2a	S-adenosylmethionine synthase isoform type-2	135000000	184000000	96600000	83900000	142000000	101000000	35700000	31600000	41500000
Q91VN4	MIC25_MOUSE	Chchd6	MICOS complex subunit Mic25	45600000	43400000	47600000	44700000	42900000	36600000	35700000	41100000	40200000
Q3TJZ6	FA98A_MOUSE	Fam98a	Protein FAM98A	63100000	68800000	45900000	59400000	75600000	71300000	35600000	41000000	32900000
Q9CZV8;Q9CZV8-3;Q9CZV8-4	FXL20_MOUSE	Fbxl20	F-box/LRR-repeat protein 20	20400000	18600000	19800000	78900000	25900000	44300000	35600000	43100000	40300000
O70318	E41L2_MOUSE	Epb41l2	Band 4.1-like protein 2	44000000	36800000	48100000	42800000	41200000	26900000	35300000	30700000	29600000
Q9D6W7	C16L2_MOUSE	Cd164l2	CD164 sialomucin-like 2 protein		4740000	5080000	12400000	4590000		35200000	33900000	30800000
Q8BSF4	PISD_MOUSE	Pisd	Phosphatidylserine decarboxylase proenzyme, mitochondrial	50100000	50900000	57200000	23600000	131000000	34200000	35100000	41800000	41300000
Q9DBL1	ACDSB_MOUSE	Acadsb	Short/branched chain specific acyl-CoA dehydrogenase, mitochondrial	15300000	12300000	12800000	20800000	14300000	18000000	35100000	37600000	37700000
P29758	OAT_MOUSE	Oat	Ornithine aminotransferase, mitochondrial	43100000	44400000	53200000	50800000	40700000	50000000	35000000	36400000	32700000
Q02248	CTNB1_MOUSE	Ctnnb1	Catenin beta-1	127000000	136000000	111000000	63900000	125000000	108000000	35000000	37300000	42100000
Q9D9Z1	SKAP_MOUSE	Knstrn	Small kinetochore-associated protein	13900000	13500000	13700000	6340000	13800000	10200000	35000000	34500000	39000000
O35711;O35711-2;O35711-4	LIPB2_MOUSE	Ppfibp2	Liprin-beta-2	30300000	30900000	28300000	24500000	26900000	26700000	34900000	33400000	40000000
Q99L00;Q99L00-2	HAUS8_MOUSE	Haus8	HAUS augmin-like complex subunit 8	51000000	47100000	53200000	53100000	60000000	49300000	34700000	36900000	37500000
Q99MN1	SYK_MOUSE	Kars1	Lysine--tRNA ligase	75900000	83600000	80100000	66300000	84700000	74900000	34700000	37400000	31900000
P11881;P11881-2;P11881-3;P11881-4;P11881-5;P11881-6;P11881-7;P11881-8	ITPR1_MOUSE	Itpr1	Inositol 1,4,5-trisphosphate receptor type 1	6220000	6550000	7240000	6670000	10900000	9060000	34600000	42700000	43500000
P14131	RS16_MOUSE	Rps16	Small ribosomal subunit protein uS9	22800000	30200000	27600000	27300000	23000000	28100000	34600000	19600000	20500000
P58871	TB182_MOUSE	Tnks1bp1	182 kDa tankyrase-1-binding protein	61400000	83200000	74600000	43400000	61700000	64600000	34600000	26200000	33200000
Q3UJD6	UBP19_MOUSE	Usp19	Ubiquitin carboxyl-terminal hydrolase 19	29300000	27500000	30100000	26500000	25800000	23800000	34600000	31100000	34700000
Q91WD5	NDUS2_MOUSE	Ndufs2	NADH dehydrogenase [ubiquinone] iron-sulfur protein 2, mitochondrial	117000000	102000000	115000000	95600000	112000000	63300000	34600000	43500000	43100000
E9Q5G3	KIF23_MOUSE	Kif23	Kinesin-like protein KIF23	1230000	1880000	1530000	362519	2200000	6660000	34500000	45000000	46700000
Q91ZJ5;Q91ZJ5-2	UGPA_MOUSE	Ugp2	UTP--glucose-1-phosphate uridylyltransferase	51200000	54700000	47000000	145000000	108000000	103000000	34500000	38100000	36100000
Q8BW45	Q8BW45_MOUSE	Ube2q2l	RIKEN cDNA E330021D16 gene	2290000	2030000	2580000	4900000	2300000	1340000	34400000	33100000	37000000
B2RXC1	TPC11_MOUSE	Trappc11	Trafficking protein particle complex subunit 11	75100000	68900000	74700000	58500000	79300000	72500000	34200000	56800000	56900000
Q8R1Q8	DC1L1_MOUSE	Dync1li1	Cytoplasmic dynein 1 light intermediate chain 1	63900000	62100000	60500000	97700000	56200000	46500000	34200000	38300000	45000000
Q9Z1G4;Q9Z1G4-2;Q9Z1G4-3	VPP1_MOUSE	Atp6v0a1	V-type proton ATPase 116 kDa subunit a 1	36800000	26600000	39000000	62800000	36000000	19400000	34200000	37900000	39000000
A0A087WPL5;E9QNN1	A0A087WPL5_MOUSE;E9QNN1_MOUSE	Dhx9	RNA helicase	80900000	73100000	81700000	130000000	70600000	61000000	34100000	36900000	34700000
Q9CR26	VTA1_MOUSE	Vta1	Vacuolar protein sorting-associated protein VTA1 homolog	28800000	23200000	25700000	28100000	21400000	29400000	34100000	32400000	33200000
Q9CY64	BIEA_MOUSE	Blvra	Biliverdin reductase A	58600000	66800000	68400000	66500000	65600000	66700000	34100000	31900000	34500000
E9PZF0	E9PZF0_MOUSE	Nme1nme2	Nucleoside diphosphate kinase		65200000	131000000	91500000	247000000	246000000	33900000
Q9DBG7	SRPRA_MOUSE	Srpra	Signal recognition particle receptor subunit alpha	22700000	21500000	22900000	19300000	18800000	23700000	33900000	32600000	25700000
Q8CGA0	PPM1F_MOUSE	Ppm1f	Protein phosphatase 1F	96400000	109000000	88400000	73100000	61900000	65300000	33700000	43500000	37000000
O35684	NEUS_MOUSE	Serpini1	Neuroserpin	30000000	29200000	32700000	21500000	34500000	34300000	33600000	44900000	38700000
Q9Z2B2;Q9Z2B2-2	UCP5_MOUSE	Slc25a14	Brain mitochondrial carrier protein 1	107000000	82600000	102000000	65700000	87300000	134000000	33600000	33100000	34500000
Q6ZWN5	RS9_MOUSE	Rps9	Small ribosomal subunit protein uS4	80400000	92700000	63600000	62400000	108000000	66900000	33500000	41000000	59500000
Q8N9S3;Q8N9S3-2	AHSA2_MOUSE	Ahsa2	Activator of 90 kDa heat shock protein ATPase homolog 2	30900000	32900000	36100000	46700000	35000000	32900000	33500000	38200000	35600000
Q9JHS4	CLPX_MOUSE	Clpx	ATP-dependent Clp protease ATP-binding subunit clpX-like, mitochondrial	65200000	62300000	73800000	66000000	70500000	79200000	33500000	39500000	37200000
D3YUX2	D3YUX2_MOUSE	Mpdz	Multiple PDZ domain crumbs cell polarity complex component	3450000	2980000	3150000	2580000	3060000	2850000	33400000	34000000	22000000
Q8CG47	SMC4_MOUSE	Smc4	Structural maintenance of chromosomes protein 4	23400000	21800000	23600000	16800000	22600000	19700000	33400000	33100000	32600000
P60334	CDO1_MOUSE	Cdo1	Cysteine dioxygenase type 1				1850000	6970000	3070000	33300000	33000000	38000000
Q8BMJ2	SYLC_MOUSE	Lars1	Leucine--tRNA ligase, cytoplasmic	17300000	15000000	18500000	36600000	22200000	18300000	33300000	28700000	26100000
Q8CJ27	ASPM_MOUSE	Aspm	Abnormal spindle-like microcephaly-associated protein homolog	2470000	2730000	3510000	8680000	4070000	1740000	33300000	29100000	29300000
Q3V086	Q3V086_MOUSE	Ddx4	RNA helicase	48600000	53700000	53800000	36800000	37900000	25800000	33200000	39700000	29300000
Q8CGU1	CACO1_MOUSE	Calcoco1	Calcium-binding and coiled-coil domain-containing protein 1	57700000	57300000	62900000	64200000	54900000	64900000	33200000	36500000	38600000
Q921M4;Q921M4-2	GOGA2_MOUSE	Golga2	Golgin subfamily A member 2	54300000	54700000	42200000	42800000	44500000	62600000	33200000	34700000	39700000
Q9WVD5	ORNT1_MOUSE	Slc25a15	Mitochondrial ornithine transporter 1	39900000	39900000	41300000	41200000	36500000	52800000	33000000	48500000	46800000
Q9D0B6	PBDC1_MOUSE	Pbdc1	Protein PBDC1	43800000	57600000	60900000	59400000	49100000	73700000	32800000	34000000	39800000
Q9D855	QCR7_MOUSE	Uqcrb	Cytochrome b-c1 complex subunit 7	63600000	62000000	63800000	63100000	76700000	49700000	32600000	36000000	32100000
Q9DCM2	GSTK1_MOUSE	Gstk1	Glutathione S-transferase kappa 1	20300000	25700000	19800000	36800000	25800000	40700000	32600000	30900000	30400000
Q9JKD3	SCAM5_MOUSE	Scamp5	Secretory carrier-associated membrane protein 5	32900000	34100000	32800000	22100000	31100000	25900000	32600000	29600000	28300000
L0N7N1	KIF14_MOUSE	Kif14	Kinesin-like protein KIF14	96500000	130000000	73500000	34000000	80300000	72700000	32500000	36300000	36600000
P97930	KTHY_MOUSE	Dtymk	Thymidylate kinase	18500000	20000000	20400000	37400000	9810000	10100000	32500000	33800000	29200000
Q8QZZ8	RAB38_MOUSE	Rab38	Ras-related protein Rab-38	1290000		2100000	2720000	1330000	1240000	32500000		30600000
O35226-2	PSMD4_MOUSE	Psmd4	Isoform Rpn10B of 26S proteasome non-ATPase regulatory subunit 4	7460000	8140000	7660000	37100000	9390000	9780000	32400000	24300000	22400000
Q8VBT0	TMX1_MOUSE	Tmx1	Thioredoxin-related transmembrane protein 1	41100000	41000000	43900000	109000000	62500000	80200000	32400000	35200000	39600000
Q8VCB1	NDC1_MOUSE	Ndc1	Nucleoporin NDC1	50300000	40900000	49800000	45500000	37000000	38500000	32400000	39500000	34100000
Q9CRB9	MIC19_MOUSE	Chchd3	MICOS complex subunit Mic19	48100000	42500000	56200000	50000000	49600000	45300000	32400000	40100000	46400000
Q8BVE3	VATH_MOUSE	Atp6v1h	V-type proton ATPase subunit H	69700000	82300000	65200000	61400000	48800000	75200000	32300000	29800000	35800000
Q91Z22	PORIM_MOUSE	Tmem123	Porimin		133000000	118000000	118000000	122000000		32300000	37000000	42800000
P59280	KLHL8_MOUSE	Klhl8	Kelch-like protein 8	11500000	11600000	13300000	10400000	13000000	10600000	32200000	32800000	34100000
Q2TBE6	P4K2A_MOUSE	Pi4k2a	Phosphatidylinositol 4-kinase type 2-alpha	20700000	19400000	18600000	32000000	25500000	21900000	32200000	33300000	30100000
Q8C0L9	GPCP1_MOUSE	Gpcpd1	Glycerophosphocholine phosphodiesterase GPCPD1	12200000	12800000	12900000	15300000	12000000	11400000	32200000	32500000	34200000
Q8K3D3;Q8K3D3-2	SWI5_MOUSE	Swi5	DNA repair protein SWI5 homolog	10000000	8640000	9820000	17400000	9700000		32200000	40000000	47300000
P30681	HMGB2_MOUSE	Hmgb2	High mobility group protein B2	29000000	28800000	27200000	14200000	31300000	18900000	32100000	34900000	38600000
P47740	AL3A2_MOUSE	Aldh3a2	Aldehyde dehydrogenase family 3 member A2	15600000	14500000	12900000	50200000	46100000	34500000	32100000	32900000	29700000
Q9JKY5	HIP1R_MOUSE	Hip1r	Huntingtin-interacting protein 1-related protein	43200000	42700000	43300000	35100000	42900000	35000000	32100000	33300000	31800000
S4R1M9	OSB10_MOUSE	Osbpl10	Oxysterol-binding protein-related protein 10	43000000	46700000	49800000	38200000	49900000	43700000	32100000	26700000	35100000
Q8K0V4	CNOT3_MOUSE	Cnot3	CCR4-NOT transcription complex subunit 3	109000000	126000000	117000000	80600000	96100000	96800000	32000000	31900000	24300000
Q3TWL2	PP4P1_MOUSE	Pip4p1	Type 1 phosphatidylinositol 4,5-bisphosphate 4-phosphatase	30100000	30900000	30700000	25800000	42100000	45300000	31900000	22700000	27100000
Q8VD65	PI3R4_MOUSE	Pik3r4	Phosphoinositide 3-kinase regulatory subunit 4	13500000	12600000	13800000	17200000	14500000	11500000	31900000	32800000	30800000
Q99PL5	RRBP1_MOUSE	Rrbp1	Ribosome-binding protein 1	88100000	104000000	96600000	88300000	86900000	94800000	31800000	30700000	26000000
Q9CQ26	STABP_MOUSE	Stambp	STAM-binding protein	51700000	57100000	69400000	51800000	64500000	94400000	31800000	30600000	30400000
P97379	G3BP2_MOUSE	G3bp2	Ras GTPase-activating protein-binding protein 2	104000000	79500000	94300000	39700000	105000000	87700000	31700000	42300000	36200000
Q08857	CD36_MOUSE	Cd36	Platelet glycoprotein 4	19800000	16200000	23700000	19100000	7630000	6020000	31700000	29700000	30000000
Q64520	KGUA_MOUSE	Guk1	Guanylate kinase	71800000	74200000	73300000	46500000	57600000	64000000	31600000	32800000	37300000
Q6P8X1	SNX6_MOUSE	Snx6	Sorting nexin-6	141000000	144000000	130000000	105000000	164000000	164000000	31600000	24400000	27100000
Q62384	ZPR1_MOUSE	Zpr1	Zinc finger protein ZPR1	46800000	53200000	40800000	38100000	41100000	56100000	31500000	29300000	28700000
Q6P4T2	U520_MOUSE	Snrnp200	U5 small nuclear ribonucleoprotein 200 kDa helicase	81300000	71100000	77500000	77300000	62100000	57100000	31500000	28900000	30900000
Q8R3V5;Q8R3V5-1;Q8R3V5-3	SHLB2_MOUSE	Sh3glb2	Endophilin-B2	29100000	29300000	23800000	26000000	22900000	23600000	31500000	31700000	30600000
G5E829	AT2B1_MOUSE	Atp2b1	Plasma membrane calcium-transporting ATPase 1	42900000	34300000	47700000	37000000	35200000	32200000	31400000	33500000	29700000
P26231	CTNA1_MOUSE	Ctnna1	Catenin alpha-1	30500000	25300000	29000000	39500000	43000000	31100000	31400000	31600000	37400000
Q9WVJ2	PSD13_MOUSE	Psmd13	26S proteasome non-ATPase regulatory subunit 13	82500000	68800000	77900000	84800000	102000000	88500000	31400000	40200000	40200000
P61021	RAB5B_MOUSE	Rab5b	Ras-related protein Rab-5B	30200000	45000000	30100000	35100000	31100000	46100000	31300000	27700000	24200000
Q64105	SPRE_MOUSE	Spr	Sepiapterin reductase	27300000	19600000	24300000	44600000	23600000	14900000	31300000	33600000	32600000
Q7TT37	ELP1_MOUSE	Elp1	Elongator complex protein 1	80600000	79800000	70900000	91800000	87700000	94000000	31300000	30000000	33400000
E9Q137	TX264_MOUSE	Tex264	Testis-expressed protein 264 homolog	21100000	17000000	23000000	25100000	23700000	17100000	31200000	33200000	34500000
Q922H2	PDK3_MOUSE	Pdk3	[Pyruvate dehydrogenase (acetyl-transferring)] kinase isozyme 3, mitochondrial	112000000	104000000	113000000	50600000	73500000	57700000	31200000	34700000	37300000
P47199	QOR_MOUSE	Cryz	Quinone oxidoreductase	92500000	69500000	87800000	71800000	63500000	53700000	31100000	28500000	31800000
Q61881	MCM7_MOUSE	Mcm7	DNA replication licensing factor MCM7	43000000	35600000	43700000	32900000	32800000	24700000	31100000	30700000	27300000
Q9CXU9	EIF1B_MOUSE	Eif1b	Eukaryotic translation initiation factor 1b	68800000	69900000	60100000	46300000	46100000		31100000	29100000	38800000
E9PVA8	GCN1_MOUSE	Gcn1	Stalled ribosome sensor GCN1	122000000	124000000	119000000	98900000	116000000	117000000	31000000	29400000	29900000
P14576	SRP54_MOUSE	Srp54	Signal recognition particle subunit SRP54	82600000	72400000	74300000	140000000	89900000	83800000	31000000	23300000	28200000
P53612	PGTB2_MOUSE	Rabggtb	Geranylgeranyl transferase type-2 subunit beta	14900000	22600000	14400000	22600000	17800000	18700000	31000000	23100000	25000000
P62908	RS3_MOUSE	Rps3	Small ribosomal subunit protein uS3	35300000	32700000	34000000	47400000	38300000	27300000	31000000	29300000	26500000
Q3UDE2	TTL12_MOUSE	Ttll12	Tubulin--tyrosine ligase-like protein 12	19600000	18000000	20300000	48700000	11800000	17700000	31000000	54400000	51300000
Q6GT24	Q6GT24_MOUSE	Prdx6	Peroxiredoxin-6	79200000	80800000	76700000	123000000	91000000	105000000	30800000	32700000	39600000
Q99MR3	S12A9_MOUSE	Slc12a9	Solute carrier family 12 member 9	9840000	9960000	12400000	18500000	11700000	11800000	30800000	32200000	37700000
O54946	DNJB6_MOUSE	Dnajb6	DnaJ homolog subfamily B member 6	21800000	17900000	23000000	28200000	27100000	18400000	30700000	29600000	30900000
P58771-2	TPM1_MOUSE	Tpm1	Isoform 2 of Tropomyosin alpha-1 chain	15100000	16400000	24300000	77900000	74300000	44700000	30700000		32700000
Q8BH55	THNS1_MOUSE	Thnsl1	Threonine synthase-like 1	36900000	33500000	38000000	33700000	27200000	38600000	30700000	32700000	32300000
Q9CQZ1	HSBP1_MOUSE	Hsbp1	Heat shock factor-binding protein 1	20300000	15500000	18900000	25600000	28400000	11700000	30600000	27200000	29700000
Q9CX66	NOPC1_MOUSE	Nopchap1	NOP protein chaperone 1	46600000	35500000	42700000	18500000	22200000	23000000	30600000	35000000	19400000
Q80UU9	PGRC2_MOUSE	Pgrmc2	Membrane-associated progesterone receptor component 2		31000000	32300000	6510000	32100000		30500000	29600000	32600000
Q61753	SERA_MOUSE	Phgdh	D-3-phosphoglycerate dehydrogenase	326000000	258000000	308000000	270000000	293000000	382000000	30400000	22900000	32500000
Q8R1F6;Q8R1F6-2	HID1_MOUSE	Hid1	Protein HID1	28600000	23200000	27000000	32000000	29400000	22200000	30400000	29300000	29000000
Q9DCL9	PUR6_MOUSE	Paics	Bifunctional phosphoribosylaminoimidazole carboxylase/phosphoribosylaminoimidazole succinocarboxamide synthetase	30600000	24500000	27500000	31200000	26300000	25200000	30400000	22300000	26100000
P24472	GSTA4_MOUSE	Gsta4	Glutathione S-transferase A4	38400000	50900000	36100000	22500000	22300000	23400000	30300000	28700000	31800000
P62309	RUXG_MOUSE	Snrpg	Small nuclear ribonucleoprotein G	41900000	36600000	50900000	37100000	51800000	26300000	30300000	27800000	30300000
Q505B7	ARCH_MOUSE	Zbtb8os	Protein archease	45500000	44900000	46300000	33100000	37400000	55000000	30300000	31800000	32800000
Q61553	FSCN1_MOUSE	Fscn1	Fascin	19700000	19700000	16500000	111000000	93300000	129000000	30300000	23500000	13700000
Q8C0I1	ADAS_MOUSE	Agps	Alkyldihydroxyacetonephosphate synthase, peroxisomal	19200000	13600000	19700000	47900000	29900000	17700000	30300000	36700000	37400000
E9Q649	GCNT4_MOUSE	Gcnt4	Beta-1,3-galactosyl-O-glycosyl-glycoprotein beta-1,6-N-acetylglucosaminyltransferase 4	26700000	15900000	27200000	20000000	21700000	19100000	30200000	36600000	34700000
F6ZDS4	TPR_MOUSE	Tpr	Nucleoprotein TPR	61700000	60300000	56200000	71100000	74600000	69500000	30200000	32900000	32200000
P16546-2	SPTN1_MOUSE	Sptan1	Isoform 2 of Spectrin alpha chain, non-erythrocytic 1	58300000	54300000	60000000	71700000	64100000	69500000	30200000	29500000	33700000
Q8BSY0	ASPH_MOUSE	Asph	Aspartyl/asparaginyl beta-hydroxylase	36200000	44700000	36500000	35700000	31800000	47200000	30200000	30400000	36400000
Q99KY4;Q99KY4-2	GAK_MOUSE	Gak	Cyclin-G-associated kinase	30500000	27900000	30300000	36300000	30000000	33000000	30100000	28300000	33200000
P10605	CATB_MOUSE	Ctsb	Cathepsin B	15300000	14300000	20500000	45000000	29700000	28800000	30000000	36600000	28100000
Q810B6	ANFY1_MOUSE	Ankfy1	Rabankyrin-5	53100000	51200000	56900000	68000000	43900000	58100000	30000000	36700000	35600000
Q9CZW5	TOM70_MOUSE	Tomm70	Mitochondrial import receptor subunit TOM70	18200000	19400000	16400000	38100000	15400000	26900000	30000000	35700000	27400000
Q9Z1X4;Q9Z1X4-2;Q9Z1X4-3	ILF3_MOUSE	Ilf3	Interleukin enhancer-binding factor 3	146000000	135000000	142000000	126000000	107000000	88300000	30000000	35200000	29800000
Q9DCZ9	APH1C_MOUSE	Aph1c	Putative gamma-secretase subunit APH-1C	18900000	19200000	20200000	15400000	15700000	12500000	29900000	34000000	34000000
P40630;P40630-2	TFAM_MOUSE	Tfam	Transcription factor A, mitochondrial	22100000	21100000	23000000	34300000	17400000	12900000	29600000	26800000	21200000
Q9D1C1	UBE2C_MOUSE	Ube2c	Ubiquitin-conjugating enzyme E2 C	58000000	61200000	49400000	48800000	43800000	59000000	29600000	26800000	30400000
Q66X03-2	NLR9A_MOUSE	Nlrp9a	Isoform 2 of NACHT, LRR and PYD domains-containing protein 9A	1690000	2220000	1740000	1850000	4720000	3250000	29500000	26100000	23800000
Q9D8X2	CC124_MOUSE	Ccdc124	Coiled-coil domain-containing protein 124	95400000	99700000	90300000	46800000	76200000	97600000	29500000	26600000	28700000
O70435	PSA3_MOUSE	Psma3	Proteasome subunit alpha type-3	10500000	9840000	10300000	24600000	16100000	10100000	29400000	48500000	29900000
P21126	UBL4A_MOUSE	Ubl4a	Ubiquitin-like protein 4A	13900000	15300000	16000000	15900000	22100000	18200000	29400000	26600000	28300000
H3BJI6;H3BKH2	H3BJI6_MOUSE;H3BKH2_MOUSE	Mia2	MIA SH3 domain ER export factor 2	54100000	55200000	51300000	47200000	50000000	51500000	29300000	28000000	33700000
Q9CQK7	RWDD1_MOUSE	Rwdd1	RWD domain-containing protein 1	34500000	24700000	33600000	28500000	17000000	24000000	29300000	28400000	32200000
Q9D958	SPCS1_MOUSE	Spcs1	Signal peptidase complex subunit 1	41500000	36300000	44200000	56300000	48800000		29300000	33200000	34000000
Q9D9V3	ECHD1_MOUSE	Echdc1	Ethylmalonyl-CoA decarboxylase	28400000	26500000	28100000	21200000	26700000	24600000	29300000	16100000	28300000
P15920	VPP2_MOUSE	Atp6v0a2	V-type proton ATPase 116 kDa subunit a 2	33800000	29000000	29300000	26300000	32000000	34000000	29200000	32600000	34200000
Q8CAA7	PGM2L_MOUSE	Pgm2l1	Glucose 1,6-bisphosphate synthase	13100000	13500000	17400000	31700000	9680000	16400000	29200000	35400000	34100000
O70401	TSN6_MOUSE	Tspan6	Tetraspanin-6	27300000	21600000	20700000	23500000	13800000	21100000	29100000	30600000	36500000
Q8R0G9	NU133_MOUSE	Nup133	Nuclear pore complex protein Nup133	24800000	22700000	23200000	38300000	24900000	24100000	29100000	30000000	31500000
P47754	CAZA2_MOUSE	Capza2	F-actin-capping protein subunit alpha-2	22600000	15300000	22100000	37800000	20700000	14000000	29000000	26500000	25400000
O70493	SNX12_MOUSE	Snx12	Sorting nexin-12	8990000	8670000	8450000	26000000		5740000	28900000	26300000	26900000
Q80UM3	NAA15_MOUSE	Naa15	N-alpha-acetyltransferase 15, NatA auxiliary subunit	43200000	34700000	44700000	55900000	47100000	44300000	28900000	22400000	19800000
Q8K0P3	MEAK7_MOUSE	Meak7	MTOR-associated protein MEAK7	101000000	85300000	93300000	69800000	67800000	75900000	28900000	31600000	31900000
D3YZZ5	D3YZZ5_MOUSE	Tmed7	Transmembrane p24 trafficking protein 7	33200000	35400000	32900000	27100000	36300000	35400000	28800000		30100000
O09044	SNP23_MOUSE	Snap23	Synaptosomal-associated protein 23	54300000	64200000	60500000	51800000	66700000	92000000	28700000	35100000	34800000
Q7TPX9	LEGLB_MOUSE	Lgalsl2	Galectin-like protein 2	50400000	62400000	53700000	50600000	42000000	56300000	28700000	27600000	30200000
A0A286YCX6	A0A286YCX6_MOUSE	Trappc8	Trafficking protein particle complex 8	31000000	26000000	32700000	30000000	36600000	25200000	28600000	36600000	38500000
A2AKG8	FOCAD_MOUSE	Focad	Focadhesin	30500000	30100000	30000000	28000000	24300000	27400000	28600000	27700000	31000000
P97470	PP4C_MOUSE	Ppp4c	Serine/threonine-protein phosphatase 4 catalytic subunit	30300000	17500000	28000000	28200000	28200000	18900000	28600000	25800000	29900000
Q9DB15	RM12_MOUSE	Mrpl12	Large ribosomal subunit protein bL12m	53500000	62600000	57300000	60200000	72100000	72300000	28600000	30000000	32400000
Q6QI06	RICTR_MOUSE	Rictor	Rapamycin-insensitive companion of mTOR	13600000	12000000	14100000	9630000	12600000	9020000	28300000	33600000	33800000
Q06138	CAB39_MOUSE	Cab39	Calcium-binding protein 39	54600000	50000000	48800000	64000000	20400000	69600000	28200000	25800000	23800000
Q07105	GDF9_MOUSE	Gdf9	Growth/differentiation factor 9	1950000	2360000	1470000			1200000	28100000	26900000	26400000
Q8VCW8	ACSF2_MOUSE	Acsf2	Medium-chain acyl-CoA ligase ACSF2, mitochondrial	66900000	64500000	70000000	39900000	31800000	30300000	28100000	30900000	34600000
P61222	ABCE1_MOUSE	Abce1	ATP-binding cassette sub-family E member 1	63300000	57600000	58300000	57700000	42300000	51200000	28000000	27000000	25900000
Q3U5C8	ARHGG_MOUSE	Arhgef16	Rho guanine nucleotide exchange factor 16	24300000	27500000	27400000	26100000	24600000	17600000	28000000	28300000	26500000
E9Q3P4	E9Q3P4_MOUSE	Cenpf	Centromere protein F	2400000	2400000	2600000	1690000	2580000	1770000	27900000	32200000	30500000
O35405	PLD3_MOUSE	Pld3	5'-3' exonuclease PLD3	27900000	30800000	32200000	23500000	46300000	33300000	27900000	37200000	49500000
Q9JKB1	UCHL3_MOUSE	Uchl3	Ubiquitin carboxyl-terminal hydrolase isozyme L3	42300000	35400000	35100000	28200000	16500000	15400000	27900000	27300000	30900000
Q9CPX6	ATG3_MOUSE	Atg3	Ubiquitin-like-conjugating enzyme ATG3	79600000	77200000	79000000	63900000	57900000	63800000	27800000	23000000	26000000
Q9CQ62	DECR_MOUSE	Decr1	2,4-dienoyl-CoA reductase [(3E)-enoyl-CoA-producing], mitochondrial	195000000	197000000	230000000	289000000	273000000	225000000	27800000	21800000	27400000
Q9JHU9	INO1_MOUSE	Isyna1	Inositol-3-phosphate synthase 1	5180000	4430000	4890000	17800000	11300000	12400000	27800000	48000000	19400000
P61226	RAP2B_MOUSE	Rap2b	Ras-related protein Rap-2b	7600000	6310000	7060000	15500000	14100000	12900000	27700000	25500000	24800000
Q8CIB5	FERM2_MOUSE	Fermt2	Fermitin family homolog 2	25600000	23300000	24400000	56300000	24100000	32800000	27700000	24300000	24300000
Q8K2M3;Q8K2M3-2	SRR1L_MOUSE	Srrd	SRR1-like protein	36900000	32500000	35300000	32000000	30400000	25700000	27700000	24200000	29700000
Q8CEC0;Q8CEC0-2;Q8CEC0-3	NUP88_MOUSE	Nup88	Nuclear pore complex protein Nup88	8290000	6480000	8940000	30000000	11300000	9260000	27600000	28200000	34000000
Q8R5C5	ACTY_MOUSE	Actr1b	Beta-centractin	48900000	44000000	50400000	59100000	25700000	49600000	27600000	35800000	27900000
Q9CQ80	VPS25_MOUSE	Vps25	Vacuolar protein-sorting-associated protein 25	58800000	56200000	64300000	80400000	60900000	49200000	27600000	27800000	30800000
Q9CWG8	NDUF7_MOUSE	Ndufaf7	Protein arginine methyltransferase NDUFAF7, mitochondrial	12000000	11400000	13200000	17200000	16900000	12000000	27600000	31200000	28300000
Q9DCD0	6PGD_MOUSE	Pgd	6-phosphogluconate dehydrogenase, decarboxylating	73800000	58700000	72800000	89500000	77300000	56500000	27600000	26700000	27000000
Q3U7R1	ESYT1_MOUSE	Esyt1	Extended synaptotagmin-1	52700000	55900000	60900000	45100000	65400000	61700000	27500000	25500000	29200000
Q99KX1	MLF2_MOUSE	Mlf2	Myeloid leukemia factor 2	9100000	9270000	10600000	21800000	13200000	9220000	27500000	24900000	24600000
Q9WVG6;Q9WVG6-2	CARM1_MOUSE	Carm1	Histone-arginine methyltransferase CARM1	30500000	30900000	29200000	28200000	36100000	29800000	27500000	24500000	27900000
Q63932	MP2K2_MOUSE	Map2k2	Dual specificity mitogen-activated protein kinase kinase 2	30700000	30600000	34900000	20600000	29600000	27400000	27400000	22500000	23700000
Q9Z0Z4;Q9Z0Z4-2	HEPH_MOUSE	Heph	Hephaestin							27400000	26700000	21600000
A0A3B2WC92	A0A3B2WC92_MOUSE	Spast	Spastin	13600000	17500000	15100000	12800000	15600000	13500000	27300000	37400000	28000000
Q3UH66;Q3UH66-3;Q3UH66-4;Q3UH66-5;Q3UH66-6;Q3UH66-7	WNK2_MOUSE	Wnk2	Serine/threonine-protein kinase WNK2	44700000	50600000	49200000	34400000	49000000	54700000	27200000	31600000	27800000
Q6NXJ0	WWC2_MOUSE	Wwc2	Protein WWC2	11800000	12200000	11500000	9630000	11800000	8860000	27200000	31700000	27800000
Q8VDQ8;Q8VDQ8-2	SIR2_MOUSE	Sirt2	NAD-dependent protein deacetylase sirtuin-2	38300000	24500000	38200000	23200000	32900000	24000000	27200000	24000000	29100000
Q9WVA2	TIM8A_MOUSE	Timm8a1	Mitochondrial import inner membrane translocase subunit Tim8 A	75700000	59000000	73500000	71900000	27700000	50900000	27200000	26700000	19200000
Q9Z1Q9	SYVC_MOUSE	Vars1	Valine--tRNA ligase	73300000	72800000	68700000	74200000	95500000	64400000	27200000	18200000	25800000
P22907;P22907-2	HEM3_MOUSE	Hmbs	Porphobilinogen deaminase	81600000	70300000	78700000	76700000	95000000	108000000	27100000	21900000	22200000
Q8BWT1	THIM_MOUSE	Acaa2	3-ketoacyl-CoA thiolase, mitochondrial	33100000	32500000	34200000	40300000	32100000	28700000	27100000	24600000	31500000
Q91W98	S15A4_MOUSE	Slc15a4	Solute carrier family 15 member 4	8180000	9290000	8410000	11700000	9280000	9250000	27100000	37100000	15500000
Q61543	GSLG1_MOUSE	Glg1	Golgi apparatus protein 1	67300000	75100000	57800000	100000000	49900000	82700000	27000000	28300000	25300000
Q9QUR8	SEM7A_MOUSE	Sema7a	Semaphorin-7A					820878	517046	27000000	12300000	8680000
A2AWA9	RBGP1_MOUSE	Rabgap1	Rab GTPase-activating protein 1	108000000	114000000	90400000	106000000	96200000	109000000	26800000	23700000	22900000
P07607	TYSY_MOUSE	Tyms	Thymidylate synthase	5620000	5620000	8080000	16100000	4950000	3980000	26800000	23100000	33100000
Q9ES28;Q9ES28-2;Q9ES28-3;Q9ES28-4;Q9ES28-7	ARHG7_MOUSE	Arhgef7	Rho guanine nucleotide exchange factor 7	17800000	20300000	19500000	33500000	31400000	26200000	26800000	24200000	27800000
Q3B7Z2	OSBP1_MOUSE	Osbp	Oxysterol-binding protein 1	96600000	105000000	101000000	60600000	83100000	68200000	26700000	31200000	34800000
Q8VCH7	RDH10_MOUSE	Rdh10	Retinol dehydrogenase 10	17900000	16700000	16400000	24700000	18400000	14900000	26600000	47700000	42800000
Q99LC8	EI2BA_MOUSE	Eif2b1	Translation initiation factor eIF2B subunit alpha	34100000	21800000	31200000	23800000	35800000	20600000	26600000	29500000	31600000
Q9D8C3	ALG13_MOUSE	Alg13	Putative bifunctional UDP-N-acetylglucosamine transferase and deubiquitinase ALG13	82900000	57900000	79000000	71500000	54900000	37400000	26600000	25900000	26600000
Q9JKY0	CNOT9_MOUSE	Cnot9	CCR4-NOT transcription complex subunit 9	80400000	80500000	81300000	22500000	58400000	62900000	26600000	29000000	29500000
O88508	DNM3A_MOUSE	Dnmt3a	DNA (cytosine-5)-methyltransferase 3A	1760000	1400000		4310000	4980000	4660000	26500000	24800000	23000000
Q8BN58;Q8BN58-3	RHG28_MOUSE	Arhgap28	Rho GTPase-activating protein 28							26500000	23300000	18700000
Q8VEE0	RPE_MOUSE	Rpe	Ribulose-phosphate 3-epimerase	7600000	10200000	10600000	19300000	1640000	5070000	26500000	24600000	24900000
Q9JJG0;Q9JJG0-2	TACC2_MOUSE	Tacc2	Transforming acidic coiled-coil-containing protein 2	9590000	11900000	14000000	12900000	19000000	16200000	26500000		25200000
Q6XLQ8	Q6XLQ8_MOUSE	Calu	Calumenin	28500000	31200000	29300000	58100000	37400000	21700000	26400000	29700000	33500000
Q3UHK6;Q3UHK6-4	TEN4_MOUSE	Tenm4	Teneurin-4							26300000	35200000	31700000
Q62446	FKBP3_MOUSE	Fkbp3	Peptidyl-prolyl cis-trans isomerase FKBP3	69200000	42700000	38200000	54900000	31800000	38500000	26300000	33700000	28400000
Q6ZQI3	MLEC_MOUSE	Mlec	Malectin	12400000	11800000	13700000	20200000	5060000	8860000	26300000	23500000	22800000
Q8CBE3	WDR37_MOUSE	Wdr37	WD repeat-containing protein 37	94900000	93300000	93700000	45600000	75800000	85600000	26300000	38800000	35100000
Q8VDL4;Q8VDL4-3	ADPGK_MOUSE	Adpgk	ADP-dependent glucokinase	31500000	37500000	31200000	20700000	40200000	29300000	26300000	36000000	33300000
Q91YE6	IPO9_MOUSE	Ipo9	Importin-9	12500000	10300000	15500000	10600000	14400000	11300000	26300000	43200000	37900000
P51175	PPOX_MOUSE	Ppox	Protoporphyrinogen oxidase	11600000	11600000	13000000	23700000	10900000	13600000	26200000	27800000	25900000
Q4FZG7	TI8AB_MOUSE	Timm8a2	Putative mitochondrial import inner membrane translocase subunit Tim8 A-B	24400000	27800000	24500000	33700000	35800000	21700000	26200000	33700000	31200000
Q8K1M3	Q8K1M3_MOUSE	Prkar2a	cAMP-dependent protein kinase type II-alpha regulatory subunit	65800000	68600000	71400000	76500000	58900000	52700000	26200000	23700000	29200000
G3X920	G3X920_MOUSE	Armc8	Armadillo repeat-containing protein 8	40500000	43100000	39200000	38300000	38900000	32300000	26100000	23100000	24200000
Q3U9G9	LBR_MOUSE	Lbr	Delta(14)-sterol reductase LBR	20600000	19600000	25900000	21100000	30900000	21700000	26100000	20100000	33500000
A0A2I3BR29	A0A2I3BR29_MOUSE	Fam107b	Family with sequence similarity 107, member B	30100000	31000000	24400000	26100000	19900000	19800000	25900000	26800000	31800000
O09005	DEGS1_MOUSE	Degs1	Sphingolipid delta(4)-desaturase DES1	8530000	2700000	14700000	22800000	4330000	4290000	25900000	27100000	28100000
P35123	UBP4_MOUSE	Usp4	Ubiquitin carboxyl-terminal hydrolase 4	40600000	40100000	39600000	34500000	39400000	45600000	25900000	22800000	25600000
Q3ULQ2	Q3ULQ2_MOUSE	Pin1rt1	Peptidyl-prolyl cis-trans isomerase	4240000	5040000	4120000	5690000	5840000	13700000	25900000	28500000	31100000
Q9Z2W0	DNPEP_MOUSE	Dnpep	Aspartyl aminopeptidase	102000000	89100000	79700000	185000000	121000000	124000000	25900000	31900000	33700000
P61164	ACTZ_MOUSE	Actr1a	Alpha-centractin	37300000	45600000	35500000	42100000	35900000		25800000	23800000	28000000
Q8VHM5	Q8VHM5_MOUSE	Hnrnpr	Heterogeneous nuclear ribonucleoprotein R	133000000	131000000	121000000	69800000	118000000	138000000	25800000	29600000	33400000
Q99M01	SYFM_MOUSE	Fars2	Phenylalanine--tRNA ligase, mitochondrial	19200000	19600000	19700000	11900000	14100000	7850000	25800000	31400000	31100000
A2A8N2	A2A8N2_MOUSE	Pramel25	PRAME like 25							25700000	24600000	24800000
P21279	GNAQ_MOUSE	Gnaq	Guanine nucleotide-binding protein G(q) subunit alpha	15300000	21200000	16200000	28900000	23700000	29900000	25700000	23700000	27200000
Q9CQS7	DPA5A_MOUSE	Dppa5a	Developmental pluripotency-associated protein 5A	3920000		5240000	9500000	3870000	5940000	25700000	32200000	30400000
Q9D7H3	RTCA_MOUSE	RtcA	RNA 3'-terminal phosphate cyclase	21100000	22100000	18900000	20200000	25100000	19000000	25700000	23400000	27400000
P53986	MOT1_MOUSE	Slc16a1	Monocarboxylate transporter 1	6440000	5450000	7600000	32900000	16400000	9030000	25600000	35500000	41900000
Q62005	ZP1_MOUSE	Zp1	Zona pellucida sperm-binding protein 1	76600000	66200000	75900000	132000000	62500000	44800000	25600000	30500000	120000000
P27601	GNA13_MOUSE	Gna13	Guanine nucleotide-binding protein subunit alpha-13	10800000	13500000	10900000	42000000	52000000	51800000	25500000	23700000	25800000
P54923	ADPRH_MOUSE	Adprh	ADP-ribosylhydrolase ARH1	27100000	26300000	23500000	23400000	27900000	22300000	25500000	26600000	25000000
Q148V7-2	RELCH_MOUSE	Relch	Isoform 2 of RAB11-binding protein RELCH	14600000	13800000	17000000	21100000	19700000	17800000	25500000	19900000	18900000
Q3U487	HECD3_MOUSE	Hectd3	E3 ubiquitin-protein ligase HECTD3	39100000	41800000	36900000	30300000	38900000	38500000	25500000	24700000	25800000
Q62186	SSRD_MOUSE	Ssr4	Translocon-associated protein subunit delta	34300000	34400000	29600000	49900000	31200000	29800000	25500000	31100000	30300000
Q64737	PUR2_MOUSE	Gart	Trifunctional purine biosynthetic protein adenosine-3	32700000	30400000	29000000	40200000	26900000	27300000	25500000	11700000	12100000
Q99104	MYO5A_MOUSE	Myo5a	Unconventional myosin-Va	21300000	19400000	23400000	20500000	19400000	13300000	25300000	28200000	27500000
Q99JI6	RAP1B_MOUSE	Rap1b	Ras-related protein Rap-1b	66500000	61300000	64200000	72100000	93800000	46500000	25300000	44100000	32800000
Q9EP69	SAC1_MOUSE	Sacm1l	Phosphatidylinositol-3-phosphatase SAC1	31200000	36700000	35500000	42500000	39100000	42200000	25300000	22800000	26900000
Q9Z223;Q9Z223-1	MOC2B_MOUSE	Mocs2	Molybdopterin synthase catalytic subunit	16000000	13900000	15100000	14600000	16000000	10200000	25300000	20800000	27300000
O54950	AAKG1_MOUSE	Prkag1	5'-AMP-activated protein kinase subunit gamma-1	7270000	6220000	8320000	11800000	13100000	7660000	25200000	22500000	23900000
Q8BZW8	NHLC2_MOUSE	Nhlrc2	NHL repeat-containing protein 2	25700000	26200000	19800000	34800000	26400000	27000000	25200000	34800000	34300000
Q9R1Q9	VAS1_MOUSE	Atp6ap1	V-type proton ATPase subunit S1	7150000	8040000	8800000	13100000	10400000	12100000	25200000	25500000	21100000
E9PYF4	E9PYF4_MOUSE	Lmo7	LIM domain only 7	38900000	36500000	41000000	35300000	27300000	35900000	25100000	30600000	28900000
Q9QXK7	CPSF3_MOUSE	Cpsf3	Cleavage and polyadenylation specificity factor subunit 3	20400000	18600000	20000000	15800000	21700000	17700000	25100000	19300000	13600000
A0A2R8VJM7	A0A2R8VJM7_MOUSE	Tmem106c	Transmembrane protein 106C (Fragment)				7730000	4790000		25000000	20900000	20700000
Q6ZPJ3	UBE2O_MOUSE	Ube2o	(E3-independent) E2 ubiquitin-conjugating enzyme UBE2O	14500000	14700000	15300000	27200000	29800000	25700000	24900000	23900000	23400000
Q80ZJ2;Q924B0	Q80ZJ2_MOUSE;Q924B0_MOUSE	Impa1	Inositol-1-monophosphatase	78500000	86600000	79500000	81400000	75900000	60400000	24900000	18900000	19400000
Q8CC86	PNCB_MOUSE	Naprt	Nicotinate phosphoribosyltransferase	41300000	58600000	35100000	32600000	33100000	31200000	24900000	23800000	29000000
Q9D0T2	DUS12_MOUSE	Dusp12	Dual specificity protein phosphatase 12	32500000	33200000	38900000	28300000	32900000	25100000	24900000	21700000	24200000
A2AVJ5	PRR5L_MOUSE	Prr5l	Proline-rich protein 5-like							24800000	23000000	26200000
P41105	RL28_MOUSE	Rpl28	Large ribosomal subunit protein eL28	21800000	24200000	26100000	35000000	9750000	21000000	24800000	20900000	15800000
Q03958	PFD6_MOUSE	Pfdn6	Prefoldin subunit 6	28300000	25400000	25100000	27300000	29700000	27900000	24800000	26500000	20300000
Q8BJL1	FBX30_MOUSE	Fbxo30	F-box only protein 30	9730000	12000000	9710000	11700000	12100000	13800000	24800000	28300000	27400000
Q8C754	VPS52_MOUSE	Vps52	Vacuolar protein sorting-associated protein 52 homolog	42400000	43200000	39400000	41200000	46400000	46500000	24800000	24300000	31400000
Q9D8B4	NDUAB_MOUSE	Ndufa11	NADH dehydrogenase [ubiquinone] 1 alpha subcomplex subunit 11	66000000	58400000	69200000	44800000	64600000	52300000	24800000	24800000	32800000
P17879;Q61696	HS71A_MOUSE;HS71B_MOUSE	Hspa1a;Hspa1b	Heat shock 70 kDa protein 1B	6670000	8720000	8660000	12600000	24800000	13400000	24700000	19900000	22200000
Q505K2	FHI1A_MOUSE	Fhip1a	FHF complex subunit HOOK-interacting protein 1A	8070000	11500000	11500000	5770000	11200000	11500000	24700000	19000000	19500000
Q3UZP4	SVIP_MOUSE	Svip	Small VCP/p97-interacting protein	18400000	22800000	24100000	24800000	18000000	28700000	24600000	28500000	29300000
Q80TR8;Q80TR8-2;Q80TR8-4	DCAF1_MOUSE	Dcaf1	DDB1- and CUL4-associated factor 1	14900000	15400000	17200000	10600000	15800000	13200000	24600000	24800000	24300000
A0A991EKZ2	A0A991EKZ2_MOUSE	Fxr2	FMR1 autosomal homolog 2	7270000	6790000	6010000	4120000	6010000	4840000	24500000	32400000	17700000
D3YWT1;D3Z3N4	D3YWT1_MOUSE;D3Z3N4_MOUSE	Hnrnph3	Heterogeneous nuclear ribonucleoprotein H3	6160000	5410000	6250000	13900000	4270000	3200000	24500000	15500000	14500000
Q8VHK9	DHX36_MOUSE	Dhx36	ATP-dependent DNA/RNA helicase DHX36	33300000	34800000	28600000	34700000	35200000	30400000	24500000	16300000	11200000
Q91VX2	UBAP2_MOUSE	Ubap2	Ubiquitin-associated protein 2	27000000	24800000	25700000	33100000	27600000	17300000	24500000	26700000	17400000
P63325	RS10_MOUSE	Rps10	Small ribosomal subunit protein eS10	56900000	63800000	53900000	35100000	9220000	64400000	24400000	21400000	22500000
Q9DB25	ALG5_MOUSE	Alg5	Dolichyl-phosphate beta-glucosyltransferase	28600000	17900000	27500000	73100000	29700000	10300000	24400000	27500000	28800000
Q61781	K1C14_MOUSE	Krt14	Keratin, type I cytoskeletal 14		4730000	110000000	14200000			24300000	6190000	4930000
Q8CDN6	TXNL1_MOUSE	Txnl1	Thioredoxin-like protein 1	9890000	6800000	6390000	19900000	6400000	7840000	24300000	28100000	17900000
Q8K0D5	EFGM_MOUSE	Gfm1	Elongation factor G, mitochondrial	19200000	16600000	19600000	19300000	18000000	16400000	24300000	29100000	27500000
Q8VCN9	TBCC_MOUSE	Tbcc	Tubulin-specific chaperone C	28100000	18600000	21000000	15700000	25000000	7670000	24300000	19600000	21500000
Q924K8;Q924K8-2	MTA3_MOUSE	Mta3	Metastasis-associated protein MTA3	26600000	35600000	27100000	24500000	38500000	37200000	24300000	26300000	22800000
Q9R0M8	S35A2_MOUSE	Slc35a2	UDP-galactose translocator	72400000	71000000	81500000	63400000	73900000		24300000	34000000	28100000
P62315	SMD1_MOUSE	Snrpd1	Small nuclear ribonucleoprotein Sm D1	79200000	70200000	58400000	50500000	60600000	52900000	24100000	11600000	18100000
Q9DBJ1	PGAM1_MOUSE	Pgam1	Phosphoglycerate mutase 1	14200000	15500000	14200000	30100000	14800000	14300000	24100000	24900000	23700000
Q60972	RBBP4_MOUSE	Rbbp4	Histone-binding protein RBBP4	52300000	39300000	48300000	56500000	45300000	35200000	24000000	22500000	25400000
B1AUN2	B1AUN2_MOUSE	Eif2b3	eIF-2B GDP-GTP exchange factor subunit gamma	23000000	23800000	26000000	30100000	26400000	32900000	23900000	20100000	20400000
Q07113	MPRI_MOUSE	Igf2r	Cation-independent mannose-6-phosphate receptor	45300000	43400000	47900000	16100000	16700000	16000000	23900000	24300000	24300000
Q62419	SH3G1_MOUSE	Sh3gl1	Endophilin-A2	18500000	20800000	16600000	29300000	19800000	27300000	23900000	24500000	26200000
Q8BIJ6	SYIM_MOUSE	Iars2	Isoleucine--tRNA ligase, mitochondrial	111000000	112000000	110000000	76400000	111000000	107000000	23900000	28600000	27200000
Q8BK06;Q8BK06-2	FBX9_MOUSE	Fbxo9	F-box only protein 9	14900000	18800000	16500000	11000000	14300000	19100000	23900000	17300000	21500000
Q925I1	ATAD3_MOUSE	Atad3	ATPase family AAA domain-containing protein 3	45200000	45200000	49700000	53500000	41200000	46000000	23900000	25500000	28900000
Q9R0M6	RAB9A_MOUSE	Rab9a	Ras-related protein Rab-9A	25900000	23300000	24800000	17100000	21100000	27400000	23900000	24800000	21100000
P49586	PCY1A_MOUSE	Pcyt1a	Choline-phosphate cytidylyltransferase A	30300000	30600000	31100000	19500000	21300000	21700000	23800000	18900000	19800000
Q91YP3	DEOC_MOUSE	Dera	Deoxyribose-phosphate aldolase	52800000	84900000	91800000	74400000	121000000	121000000	23800000	25500000	25700000
Q922Q8	LRC59_MOUSE	Lrrc59	Leucine-rich repeat-containing protein 59	6450000	5900000	5470000	21700000	4300000	5280000	23700000	27600000	22300000
Q9Z1T1	AP3B1_MOUSE	Ap3b1	AP-3 complex subunit beta-1	26600000	27100000	27400000	51700000	31000000	29900000	23700000	20100000	23000000
Q6ZPT1	KLHL9_MOUSE	Klhl9	Kelch-like protein 9	54400000	55700000	57200000	39700000	50200000	40500000	23600000	30000000	25900000
Q80Y81;Q80Y81-2	RNZ2_MOUSE	Elac2	Zinc phosphodiesterase ELAC protein 2	33500000	37600000	34300000	37900000	30500000	36700000	23500000	17500000	18700000
Q8BH43	WASF2_MOUSE	Wasf2	Actin-binding protein WASF2	25500000	22500000	21300000	17600000	12800000	11700000	23500000	21000000	18700000
Q791T5;Q791T5-2	MTCH1_MOUSE	Mtch1	Mitochondrial carrier homolog 1	1950000	1460000	2360000	9560000		2050000	23400000	27100000	19100000
Q99K23	UFSP2_MOUSE	Ufsp2	Ufm1-specific protease 2	17300000	16600000	18600000	19100000	24700000	17100000	23400000	23800000	23400000
Q9CWU6	UQCC1_MOUSE	Uqcc1	Ubiquinol-cytochrome c reductase complex assembly factor 1	37400000	32900000	37800000	16500000	28700000	26800000	23400000	25000000	24100000
Q3UHQ6	DOP2_MOUSE	Dop1b	Protein dopey-2	20500000	19600000	18500000	17600000	19300000	16000000	23300000	23000000	23000000
Q8BQ47	CNPY4_MOUSE	Cnpy4	Protein canopy homolog 4	13100000	17400000	15700000	14400000	15300000	17900000	23300000	26700000	36700000
Q9JM52;Q9JM52-3	MINK1_MOUSE	Mink1	Misshapen-like kinase 1	25000000	21600000	25600000	25500000	33300000	22000000	23300000	24500000	23900000
O08914	FAAH1_MOUSE	Faah	Fatty-acid amide hydrolase 1	19300000	16700000	20200000	18000000	19400000	21000000	23200000	22700000	21800000
P68037	UB2L3_MOUSE	Ube2l3	Ubiquitin-conjugating enzyme E2 L3	41900000	38800000	38300000	29300000	34800000	40100000	23200000	19700000	21700000
Q9CQ36	DPOE4_MOUSE	Pole4	DNA polymerase epsilon subunit 4			3330000	1450000			23200000	19400000	21300000
Q9CZB0	C560_MOUSE	Sdhc	Succinate dehydrogenase cytochrome b560 subunit, mitochondrial	46100000	28200000	46500000	49300000		35600000	23200000	29100000	33500000
F8VQC1	F8VQC1_MOUSE	Srp72	Signal recognition particle subunit SRP72	103000000	94900000	95700000	78800000	66100000	77500000	23100000	19600000	27500000
O88811	STAM2_MOUSE	Stam2	Signal transducing adapter molecule 2	54900000	56500000	47400000	85400000	58900000	58600000	23100000	20000000	19100000
P70333	HNRH2_MOUSE	Hnrnph2	Heterogeneous nuclear ribonucleoprotein H2	30900000	50000000	57700000	120000000	23100000	35400000	23100000	24500000	24400000
D3Z7Q2	SIM20_MOUSE	Smim20	Small integral membrane protein 20	30700000	29300000	33100000	27900000	33500000	24000000	23000000	21800000	18800000
Q61739-2	ITA6_MOUSE	Itga6	Isoform Alpha-6X1A of Integrin alpha-6	53900000	56200000	58400000	42800000	38100000	51500000	23000000	26200000	27400000
Q64324	STXB2_MOUSE	Stxbp2	Syntaxin-binding protein 2	33800000	27200000	32400000	36400000	34000000	32400000	23000000	21400000	21100000
P02301;P68433;P84228;P84244	H31_MOUSE;H32_MOUSE;H33_MOUSE;H3C_MOUSE	H3-3a;H3-5;H3c1;H3c2	Histone H3.3C		199000000	158000000	133000000	157000000		22900000	40200000	46700000
P62715;P63330	PP2AA_MOUSE;PP2AB_MOUSE	Ppp2ca;Ppp2cb	Serine/threonine-protein phosphatase 2A catalytic subunit beta isoform	1780000	1490000	2410000	18400000	2720000		22900000	18700000	16700000
Q9Z2E9	BSCL2_MOUSE	Bscl2	Seipin	6050000	3540000	7620000		9730000	3660000	22900000	19700000	19300000
Q61390	TCPW_MOUSE	Cct6b	T-complex protein 1 subunit zeta-2	17600000	14400000	80000000	25300000	14400000	8110000	22800000		14300000
Q8VCD6	REEP2_MOUSE	Reep2	Receptor expression-enhancing protein 2	978326	861024		6400000	1070000		22800000	27200000	25200000
O35286	DHX15_MOUSE	Dhx15	ATP-dependent RNA helicase DHX15	88500000	103000000	75800000	74800000	82400000	74500000	22700000	33600000	34900000
P21619	LMNB2_MOUSE	Lmnb2	Lamin-B2	132000000	138000000	146000000	74600000	97500000	75400000	22700000	32500000	28500000
Q00623	APOA1_MOUSE	Apoa1	Apolipoprotein A-I							22700000	21000000	31700000
Q8BH24	TM9S4_MOUSE	Tm9sf4	Transmembrane 9 superfamily member 4	36400000	59000000	26500000	37200000	23700000	30500000	22700000	24800000	22900000
Q91YT0	NDUV1_MOUSE	Ndufv1	NADH dehydrogenase [ubiquinone] flavoprotein 1, mitochondrial	24700000	30700000	35500000	51700000	28900000	31900000	22700000	14600000	19300000
Q9Z2C9	MTMR7_MOUSE	Mtmr7	Myotubularin-related protein 7	17400000	18200000	18000000	17400000	17700000	21300000	22700000	27100000	28500000
B1ARU4	B1ARU4_MOUSE	Macf1	Microtubule-actin crosslinking factor 1	30600000	29800000	31500000	28300000	32900000	33700000	22600000	24400000	22500000
P35761;P35761-2	TTK_MOUSE	Ttk	Dual specificity protein kinase TTK	36800000	34000000	37600000	26500000	20400000	22300000	22600000	24700000	27400000
A0A0G2JEN4;H7BX36;Q1EDH1	A0A0G2JEN4_MOUSE;H7BX36_MOUSE;Q1EDH1_MOUSE	Dclk1	Doublecortin-like kinase 1							22500000	14400000	23400000
E9QB02	E9QB02_MOUSE	Mars1	Methionine--tRNA ligase, cytoplasmic	73300000	65200000	60300000	51100000	82600000	52100000	22500000	23200000	24300000
Q3UYC0	PPM1H_MOUSE	Ppm1h	Protein phosphatase 1H	108000000	106000000	103000000	49400000	74100000	73300000	22500000	24200000	26500000
Q7TSQ8	PDPR_MOUSE	Pdpr	Pyruvate dehydrogenase phosphatase regulatory subunit, mitochondrial	31700000	33500000	37500000	32200000	32100000	26200000	22500000	28300000	28500000
Q8C7X2-2	EMC1_MOUSE	Emc1	Isoform 2 of ER membrane protein complex subunit 1	62600000	69500000	55100000	74000000	82200000	40200000	22400000	23800000	18800000
Q9CYC5	DSN1_MOUSE	Dsn1	Kinetochore-associated protein DSN1 homolog	23500000	22600000	23800000	10800000	17400000	12000000	22400000		24000000
Q9WVD4	CLCN5_MOUSE	Clcn5	H(+)/Cl(-) exchange transporter 5	27500000	16400000	29300000	40000000	18700000	11000000	22400000	25500000	22000000
A2TJV2	PALM3_MOUSE	Palm3	Paralemmin-3	25000000	32600000	29100000	18900000	33500000	56500000	22300000	27700000	31200000
P98078;P98078-2	DAB2_MOUSE	Dab2	Disabled homolog 2			1250000	1330000			22300000	21700000	20100000
Q60692	PSB6_MOUSE	Psmb6	Proteasome subunit beta type-6	16500000	11900000	14500000	20000000	18700000	8300000	22300000	34300000	25700000
Q9CWY6	Q9CWY6_MOUSE	Rbpms2	RNA binding protein with multiple splicing 2	11600000	10300000	11300000	18500000	19700000	7120000	22300000	29700000	25300000
A3KMP2	TTC38_MOUSE	Ttc38	Tetratricopeptide repeat protein 38	32000000	30400000	34200000	25000000	20600000	28500000	22200000	16900000	19100000
O35218	CPSF2_MOUSE	Cpsf2	Cleavage and polyadenylation specificity factor subunit 2	27600000	32400000	33100000	31400000	31000000	22000000	22200000	23900000	26800000
P62915	TF2B_MOUSE	Gtf2b	Transcription initiation factor IIB	6420000	6890000	6830000	7480000	5100000	6670000	22200000	20900000	20300000
Q60949	TBCD1_MOUSE	Tbc1d1	TBC1 domain family member 1	15900000	19300000	18900000	11200000	18700000	18800000	22200000	24100000	27500000
Q6PAM1	TXLNA_MOUSE	Txlna	Alpha-taxilin	33000000	27000000	31100000	38500000	25700000	25800000	22200000	20500000	20700000
Q8BY71	HAT1_MOUSE	Hat1	Histone acetyltransferase type B catalytic subunit	26400000	26800000	24300000	15300000	27900000	24500000	22200000	16500000	15000000
P62717	RL18A_MOUSE	Rpl18a	Large ribosomal subunit protein eL20	7600000	9830000	9610000	23600000	5750000		22100000	31200000	25900000
P97765;P97765-2	WBP2_MOUSE	Wbp2	WW domain-binding protein 2	4580000	3100000	5030000	24600000	4960000	9630000	22100000	20100000	16500000
Q6NZC7	S23IP_MOUSE	Sec23ip	SEC23-interacting protein	17400000	17200000	17800000	26000000	24400000	20600000	22100000	20500000	19600000
Q6ZWM4	LSM8_MOUSE	Lsm8	U6 snRNA-associated Sm-like protein LSm8	25300000	16300000	24100000	33000000	4810000	7930000	22100000	19000000	19400000
Q921G7	ETFD_MOUSE	Etfdh	Electron transfer flavoprotein-ubiquinone oxidoreductase, mitochondrial	89600000	86000000	86900000	110000000	86900000	97200000	22100000	24200000	22300000
E9Q5C9	NOLC1_MOUSE	Nolc1	Nucleolar and coiled-body phosphoprotein 1	67100000	67100000	63500000	42400000	59300000	54700000	22000000	20600000	25300000
Q6IRU2	TPM4_MOUSE	Tpm4	Tropomyosin alpha-4 chain	8810000	7360000	6130000	119000000	70000000	71500000	22000000	19900000	24400000
P57784	RU2A_MOUSE	Snrpa1	U2 small nuclear ribonucleoprotein A'	72300000	77400000	68400000	40200000	70200000	55900000	21900000	22600000	23400000
Q8C0C7	SYFA_MOUSE	Farsa	Phenylalanine--tRNA ligase alpha subunit	54000000	38400000	23500000	52700000	41200000	50100000	21900000	22600000	23300000
Q8QZW3	F151A_MOUSE	Fam151a	Protein FAM151A	5600000	5180000	5700000	4770000		5800000	21900000	33000000	21600000
Q8R060	ZWILC_MOUSE	Zwilch	Protein zwilch homolog	12300000	14100000	14700000	15300000	11500000	11700000	21900000	21700000	20500000
Q91VC3	IF4A3_MOUSE	Eif4a3	Eukaryotic initiation factor 4A-III	18700000	21000000	30600000	46200000	21400000	25500000	21900000	21100000	21800000
A0A0R4J008	A0A0R4J008_MOUSE	Hdac2	Histone deacetylase 2	101000000	78500000	95800000	76300000	85900000	90300000	21800000	27200000	24700000
P29351;P29351-2	PTN6_MOUSE	Ptpn6	Tyrosine-protein phosphatase non-receptor type 6	119000000	104000000	118000000	77500000	67700000	88100000	21800000	21600000	30200000
P62254	UB2G1_MOUSE	Ube2g1	Ubiquitin-conjugating enzyme E2 G1	6030000	5710000	5370000	9820000	5610000	3720000	21800000	22400000	27300000
Q4VBE8	WDR18_MOUSE	Wdr18	WD repeat-containing protein 18	92300000	104000000	91000000	83200000	73100000	95600000	21800000	22600000	22200000
Q71RI9;Q71RI9-2	KAT3_MOUSE	Kyat3	Kynurenine--oxoglutarate transaminase 3	36300000	34600000	40100000	20500000	21400000	24600000	21800000	19800000	24100000
Q91VZ6	SMAP1_MOUSE	Smap1	Stromal membrane-associated protein 1	35500000	39000000	33200000	25600000	24500000	25800000	21800000	22200000	25600000
Q9D1H6	NDUF4_MOUSE	Ndufaf4	NADH dehydrogenase [ubiquinone] 1 alpha subcomplex assembly factor 4	37700000	33700000	39700000	17100000	27400000	29200000	21800000	24900000	23100000
Q9WUA2	SYFB_MOUSE	Farsb	Phenylalanine--tRNA ligase beta subunit	31800000	33400000	35900000	35700000	34300000	35100000	21800000	17900000	16600000
B9EJ54	B9EJ54_MOUSE	Nup205	Nucleoporin 205	16000000	13300000	16700000	19400000	23500000	14400000	21700000	23000000	20700000
Q5SRX1	TM1L2_MOUSE	Tom1l2	TOM1-like protein 2	22000000	23400000	22300000	16600000	23800000	20700000	21700000	21000000	21200000
Q64374	RGN_MOUSE	Rgn	Regucalcin	687067			1080000	984084	682508	21700000	21700000	25400000
Q8BUK6	HOOK3_MOUSE	Hook3	Protein Hook homolog 3	57000000	52300000	55900000	53700000	38000000	41300000	21700000	23600000	21500000
Q8BFT2	HAUS4_MOUSE	Haus4	HAUS augmin-like complex subunit 4	23500000	24900000	21300000	21000000	26400000	23900000	21600000	20100000	21600000
P61982	1433G_MOUSE	Ywhag	14-3-3 protein gamma	6260000	5590000	5780000	16300000	7460000	6700000	21500000	23300000	22000000
Q5DU31-2	ICEF1_MOUSE	Ipcef1	Isoform 2 of Interactor protein for cytohesin exchange factors 1	22100000	18800000	24800000	17200000	15700000	13900000	21500000	12700000	17300000
Q60902;Q60902-2	EP15R_MOUSE	Eps15l1	Epidermal growth factor receptor substrate 15-like 1	26800000	29600000	28200000	31400000	31600000	27200000	21500000	25300000	23700000
Q6NZD2	Q6NZD2_MOUSE	Snx1	Sorting nexin-1	68800000	71900000	64800000	84400000	72700000	88500000	21500000	23700000	20300000
Q9CQ48	NUDC2_MOUSE	Nudcd2	NudC domain-containing protein 2	40300000	41300000	38700000	43800000	42100000	46400000	21500000	20200000	24100000
Q9QZ06	TOLIP_MOUSE	Tollip	Toll-interacting protein	18500000	14100000	17700000	32100000	8370000	10400000	21500000	25600000	19200000
Q62348	TSN_MOUSE	Tsn	Translin	95700000	66600000	67300000	43100000	28200000	48300000	21400000	22100000	23900000
P53995	APC1_MOUSE	Anapc1	Anaphase-promoting complex subunit 1	28500000	26500000	27800000	30700000	31700000	29400000	21300000	19100000	21000000
P70122	SBDS_MOUSE	Sbds	Ribosome maturation protein SBDS	8430000	7360000	8280000	15600000	8880000	11900000	21300000	17100000	18700000
Q8K0S2	ERIC5_MOUSE	Erich5	Glutamate-rich protein 5	12200000	12700000	8760000	8630000	6750000	9660000	21300000	21800000	20700000
Q99MW1	STK31_MOUSE	Stk31	Serine/threonine-protein kinase 31	42400000	45700000	38300000	43200000	27400000	26700000	21300000	20600000	21100000
A2ARM1	PATL2_MOUSE	Patl2	Protein PAT1 homolog 2	17700000	23400000	20800000	26500000	24700000	25600000	21200000	21500000	22800000
O35598	ADA10_MOUSE	Adam10	Disintegrin and metalloproteinase domain-containing protein 10	17200000	16300000	18800000	15800000	16500000	16400000	21200000	18300000	17300000
Q8BK67	RCC2_MOUSE	Rcc2	Protein RCC2	120000000	155000000	113000000	46500000	108000000	153000000	21200000	22700000	18600000
Q8CJ67	STAU2_MOUSE	Stau2	Double-stranded RNA-binding protein Staufen homolog 2	35300000	34200000	37800000	21100000	25400000	22900000	21100000	22400000	22000000
Q9DAE2	Q9DAE2_MOUSE	Rbmxl2	RNA binding motif protein, X-linked-like 2	65900000	66400000	84900000	65900000	67900000		21100000	28800000	19600000
Q8CG48	SMC2_MOUSE	Smc2	Structural maintenance of chromosomes protein 2	25900000	26400000	25400000	15900000	29300000	21000000	21000000	19900000	21400000
Q9D5V6	SYAP1_MOUSE	Syap1	Synapse-associated protein 1	150000000	157000000	139000000	90400000	114000000	124000000	21000000	25500000	31200000
Q9D819	IPYR_MOUSE	Ppa1	Inorganic pyrophosphatase	9180000	10300000	11000000	16500000	8250000	8220000	21000000	20200000	16200000
Q9WUM4	COR1C_MOUSE	Coro1c	Coronin-1C	12400000	23100000	10100000	15500000	9940000	30700000	21000000	50800000	41700000
Q9Z2A7	DGAT1_MOUSE	Dgat1	Diacylglycerol O-acyltransferase 1							21000000	22900000	21100000
P42567	EPS15_MOUSE	Eps15	Epidermal growth factor receptor substrate 15	9280000	10200000	11900000	13500000	12700000	12500000	20900000	22400000	24600000
Q6PF93;Q6PF93-2	PK3C3_MOUSE	Pik3c3	Phosphatidylinositol 3-kinase catalytic subunit type 3	15500000	13000000	9900000	12800000	9840000	12400000	20900000	19000000	18500000
Q80U93	NU214_MOUSE	Nup214	Nuclear pore complex protein Nup214	29700000	27200000	27900000	24100000	35800000	31700000	20900000	24200000	24400000
Q5BL07	PEX1_MOUSE	Pex1	Peroxisomal ATPase PEX1	15300000	18600000	18200000	19400000	17500000	15700000	20800000	20800000	23400000
Q6PCQ6	Q6PCQ6_MOUSE	Efcab14	EF-hand calcium binding domain 14	10100000	9450000	7040000	4590000	12500000	7860000	20800000	20600000	20100000
Q8BY87	UBP47_MOUSE	Usp47	Ubiquitin carboxyl-terminal hydrolase 47	21500000	21800000	22200000	30500000	27000000	27500000	20800000	19900000	22700000
Q99LC9	PEX6_MOUSE	Pex6	Peroxisomal ATPase PEX6	15900000	18100000	16900000	19100000	19200000	15300000	20800000	20300000	17400000
E9PWG6	E9PWG6_MOUSE	Ncapg	Non-SMC condensin I complex, subunit G	7250000	7490000	8100000	5150000	6740000	7140000	20700000	20300000	17100000
Q8BGZ7	K2C75_MOUSE	Krt75	Keratin, type II cytoskeletal 75							20700000
Q8BYL4	SYYM_MOUSE	Yars2	Tyrosine--tRNA ligase, mitochondrial	39300000	39900000	45100000	43600000	48000000	36400000	20700000	20800000	19400000
Q9CR09	UFC1_MOUSE	Ufc1	Ubiquitin-fold modifier-conjugating enzyme 1	47200000	38900000	36400000	40900000	36200000	41000000	20700000		23600000
A0A0A0MQN4	A0A0A0MQN4_MOUSE	Atg7	Ubiquitin-like modifier-activating enzyme ATG7	24900000	24000000	24800000	23200000	26400000	43000000	20600000	21000000	18500000
Q64378	FKBP5_MOUSE	Fkbp5	Peptidyl-prolyl cis-trans isomerase FKBP5	52100000	51100000	52300000	56200000	44100000	44200000	20600000	20400000	25400000
Q8BG92	CLVS2_MOUSE	Clvs2	Clavesin-2	1750000	1910000		2750000	4570000	2010000	20600000	16800000	19400000
Q9DAI2	IFT22_MOUSE	Ift22	Intraflagellar transport protein 22 homolog	9790000	11900000	10400000	7580000	6840000	7740000	20600000	19000000	23300000
Q9CQW9	IFM3_MOUSE	Ifitm3	Interferon-induced transmembrane protein 3	11700000	11400000	11700000	8760000	26500000	7930000	20500000	4090000	17700000
Q9D1M4	MCA3_MOUSE	Eef1e1	Eukaryotic translation elongation factor 1 epsilon-1	42300000	32800000	37200000	43000000	57800000	24200000	20500000	18200000	20900000
O08663	MAP2_MOUSE	Metap2	Methionine aminopeptidase 2	42000000	42400000	20700000	26200000	43400000	38000000	20400000	20500000	22200000
P14094	AT1B1_MOUSE	Atp1b1	Sodium/potassium-transporting ATPase subunit beta-1	38700000	37700000	37800000	46000000	38100000	37300000	20400000	22900000	22700000
Q63829	COMD3_MOUSE	Commd3	COMM domain-containing protein 3	42100000	37000000	40400000	32700000	35500000	37000000	20400000	18700000	22500000
Q9DB16	CB39L_MOUSE	Cab39l	Calcium-binding protein 39-like	13300000	12700000	12200000	5850000	7450000	10500000	20400000	19900000	20200000
Q9QXB9	DRG2_MOUSE	Drg2	Developmentally-regulated GTP-binding protein 2	18300000	13600000	17200000	25100000	15300000	12500000	20400000	18300000	18000000
E9PYG6	E9PYG6_MOUSE	Rasa1	RAS p21 protein activator 1	27400000	25800000	27600000	23100000	16600000	21400000	20300000	28300000	33600000
Q91VW5	GOGA4_MOUSE	Golga4	Golgin subfamily A member 4	66800000	80500000	76700000	38700000	66400000	61800000	20300000	17700000	18700000
Q9CWK3	CD2B2_MOUSE	Cd2bp2	CD2 antigen cytoplasmic tail-binding protein 2	41000000	35400000	37400000	30700000	31600000	26500000	20300000	20600000	21000000
A2AFR3;A2AFR3-2;A2AFR3-3	FRPD4_MOUSE	Frmpd4	FERM and PDZ domain-containing protein 4	398834	378120	345440	518513	448781	552218	20200000	1830000	20400000
P60670	NPL4_MOUSE	Nploc4	Nuclear protein localization protein 4 homolog	37700000	25200000	39200000	33600000	39300000	31600000	20200000	17700000	24200000
Q80TL7;Q80TL7-2	MON2_MOUSE	Mon2	Protein MON2 homolog	12500000	13000000	14700000	14500000	14800000	9250000	20200000	18800000	18900000
Q80ZX8	SPAG1_MOUSE	Spag1	Sperm-associated antigen 1	7400000	7010000	7230000	5520000	5500000	7980000	20200000	20900000	21900000
L7N466	L7N466_MOUSE	Mthfsl	5-formyltetrahydrofolate cyclo-ligase	23100000	19400000	19600000	20400000	12600000		20100000	26500000	21400000
Q0KL01	UBX2B_MOUSE	Ubxn2b	UBX domain-containing protein 2B	9420000	10600000	8360000	7910000	4540000	7080000	20100000	17200000	19900000
Q8BGD9	IF4B_MOUSE	Eif4b	Eukaryotic translation initiation factor 4B	75600000	86900000	65100000	35400000	83100000	60700000	20100000	21500000	26600000
Q9JMK2	KC1E_MOUSE	Csnk1e	Casein kinase I isoform epsilon	16600000	16400000	17600000	15800000	22900000	12300000	20100000	22000000	19600000
Q9R0A5	NEK3_MOUSE	Nek3	Serine/threonine-protein kinase Nek3	10800000	9360000	11100000	15000000	7150000	10200000	20100000	20300000	21900000
Q9R0P6	SC11A_MOUSE	Sec11a	Signal peptidase complex catalytic subunit SEC11A	23000000	25500000	25700000	28600000	26500000	26800000	20100000	15500000	19500000
Q8R1T1	CHMP7_MOUSE	Chmp7	Charged multivesicular body protein 7	23400000	20100000	25300000	23100000	24200000	18400000	20000000	18100000	25200000
G3X9K3	BIG1_MOUSE	Arfgef1	Brefeldin A-inhibited guanine nucleotide-exchange protein 1	37400000	33100000	35400000	26100000	38300000	24300000	19900000	19000000	18900000
P30115	GSTA3_MOUSE	Gsta3	Glutathione S-transferase A3				10700000	4000000		19900000		17800000
P33215	NEDD1_MOUSE	Nedd1	Protein NEDD1		7400000	10900000	16400000	19500000	16400000	19900000	23500000	26300000
P53808	PPCT_MOUSE	Pctp	Phosphatidylcholine transfer protein	88500000	84900000	81800000	88100000	53100000	87400000	19900000		13900000
Q8BMI0	FBX38_MOUSE	Fbxo38	F-box only protein 38	31800000	43800000	32300000	14700000	16600000	21700000	19900000	22500000	23700000
Q8JZU2	TXTP_MOUSE	Slc25a1	Tricarboxylate transport protein, mitochondrial	10900000	10300000	12800000	21800000	3990000	9780000	19900000	22200000	15400000
O54692	ZW10_MOUSE	Zw10	Centromere/kinetochore protein zw10 homolog	26000000	24200000	21400000	20400000	24800000	24900000	19800000	20500000	21800000
Q61160	FADD_MOUSE	Fadd	FAS-associated death domain protein	34200000	30900000	34900000	26000000	22800000	27300000	19800000	21500000	21100000
Q91WQ3	SYYC_MOUSE	Yars1	Tyrosine--tRNA ligase, cytoplasmic	120000000	145000000	150000000	101000000	138000000	140000000	19800000	24100000	24800000
Q9CPP6	NDUA5_MOUSE	Ndufa5	NADH dehydrogenase [ubiquinone] 1 alpha subcomplex subunit 5	43700000	46900000	41900000	64000000	35700000	27400000	19800000	21600000	20100000
Q9CZR8	EFTS_MOUSE	Tsfm	Elongation factor Ts, mitochondrial	53300000	42600000	48700000	11400000	46700000	50000000	19800000	23300000	16400000
Q99KN1	ARRD1_MOUSE	Arrdc1	Arrestin domain-containing protein 1	26400000	20900000	23200000	26000000	26300000	21400000	19700000	23500000	28100000
Q9CY52	THG1_MOUSE	Thg1l	Probable tRNA(His) guanylyltransferase	31700000	31100000	33600000	27100000	28800000	23200000	19700000	20600000	25400000
A0A3B2WBH9	A0A3B2WBH9_MOUSE	Tjp2	Tight junction protein 2	20600000	22800000	20100000	35400000	49700000	41400000	19600000	13500000	22100000
B8JKV0	AMN1_MOUSE	Amn1	Protein AMN1 homolog	3440000	3540000	3330000	2800000	2870000	5170000	19600000	16200000	19100000
D6REH1;Q5D073	D6REH1_MOUSE;Q5D073_MOUSE	Pxmp2	Peroxisomal membrane protein 2							19600000	18000000	23500000
Q5H8C4	VP13A_MOUSE	Vps13a	Intermembrane lipid transfer protein VPS13A	19000000	20700000	22200000	21700000	25100000	23500000	19600000	17200000	18400000
Q810A7	DDX42_MOUSE	Ddx42	ATP-dependent RNA helicase DDX42	122000000	95000000	127000000	60400000	108000000	80600000	19600000	21900000	19400000
Q99J62	RFC4_MOUSE	Rfc4	Replication factor C subunit 4	46800000	42300000	47500000	34400000	39700000	41100000	19600000	17200000	14300000
Q9D554	SF3A3_MOUSE	Sf3a3	Splicing factor 3A subunit 3	88300000	104000000	78300000	64000000	60400000	88300000	19600000	21000000	21900000
Q9WUA3	PFKAP_MOUSE	Pfkp	ATP-dependent 6-phosphofructokinase, platelet type	3600000			15100000	10300000	3480000	19600000	18500000	19300000
O55026	ENTP2_MOUSE	Entpd2	Ectonucleoside triphosphate diphosphohydrolase 2	41500000	61100000	45100000	36900000	51900000	54600000	19500000	17400000	21400000
Q99NB9	SF3B1_MOUSE	Sf3b1	Splicing factor 3B subunit 1	77700000	72400000	70900000	50800000	62000000	42600000	19500000	24500000	21300000
Q9D8X1	CUTC_MOUSE	Cutc	Copper homeostasis protein cutC homolog	44500000	36700000	43200000	33500000	34700000	33000000	19500000	18300000	20500000
P70362	UFD1_MOUSE	Ufd1	Ubiquitin recognition factor in ER-associated degradation protein 1	58100000	53400000	56200000	42300000	69600000	68000000	19400000	19300000	24100000
Q8K021	SCAM1_MOUSE	Scamp1	Secretory carrier-associated membrane protein 1	37000000	27800000	46400000	53700000	26900000	18900000	19400000	17500000	18100000
Q8R2N2	UTP4_MOUSE	Utp4	U3 small nucleolar RNA-associated protein 4 homolog	4460000	5300000	4730000	15400000	2740000	4270000	19400000	3370000	65600000
Q9D273;Q9D273-2	MMAB_MOUSE	Mmab	Corrinoid adenosyltransferase MMAB	19200000	27500000	21800000	19000000	26000000	21200000	19400000	19500000	19500000
F8VQ05	F8VQ05_MOUSE	Fryl	FRY like transcription coactivator	27000000	27600000	26600000	24900000	29400000	24100000	19300000	16000000	17600000
Q00PI9	HNRL2_MOUSE	Hnrnpul2	Heterogeneous nuclear ribonucleoprotein U-like protein 2	47400000	51800000	46500000	45400000	36300000	41100000	19300000	22500000	18300000
Q922X9	ANM7_MOUSE	Prmt7	Protein arginine N-methyltransferase 7	18500000	17600000	21500000	27000000	15100000	16200000	19300000	11500000	11600000
Q9D8S4	ORN_MOUSE	Rexo2	Oligoribonuclease, mitochondrial	9670000	8190000	10200000	14700000	11300000	4800000	19300000	16200000	14400000
Q6PB44;Q6PB44-2	PTN23_MOUSE	Ptpn23	Tyrosine-protein phosphatase non-receptor type 23	46700000	45200000	48400000	46600000	54500000	42400000	19200000	17800000	18000000
P50518	VATE1_MOUSE	Atp6v1e1	V-type proton ATPase subunit E 1	12800000	8030000	12600000	15700000	6990000	4790000	19100000	21400000	10800000
Q6PHQ8	NAA35_MOUSE	Naa35	N-alpha-acetyltransferase 35, NatC auxiliary subunit	9400000	9550000	10800000	16100000	8880000	8930000	19100000	17300000	14400000
O54833	CSK22_MOUSE	Csnk2a2	Casein kinase II subunit alpha'	24900000	27600000	23700000	25300000	31400000	28000000	19000000	17300000	18900000
P56390	CKS2_MOUSE	Cks2	Cyclin-dependent kinases regulatory subunit 2	4290000	4350000	5300000	5850000	4250000	3780000	19000000	29100000	34300000
P70335;P70335-2	ROCK1_MOUSE	Rock1	Rho-associated protein kinase 1	29400000	27700000	28700000	30300000	33300000	29900000	19000000	16600000	16900000
Q3V1T4	P3H1_MOUSE	P3h1	Prolyl 3-hydroxylase 1	14200000	12900000	13900000	15100000	16100000	12500000	19000000	19500000	19300000
Q68FH0;Q68FH0-2	PKP4_MOUSE	Pkp4	Plakophilin-4	30600000	26400000	31300000	29200000	22800000	23200000	19000000	21800000	19700000
Q6PFD9	NUP98_MOUSE	Nup98	Nuclear pore complex protein Nup98-Nup96	16100000	13600000	16900000	22800000	23500000	18700000	19000000	18300000	21700000
Q922Y1	UBXN1_MOUSE	Ubxn1	UBX domain-containing protein 1	15900000	13100000	14500000	28900000	13200000	9210000	19000000	16300000	21000000
Q9D0L7;Q9D0L7-2	ARM10_MOUSE	Armc10	Armadillo repeat-containing protein 10	7500000	6280000	7740000	11300000		3860000	19000000	14500000	6760000
Q9D9M2-2	UBP12_MOUSE	Usp12	Isoform 2 of Ubiquitin carboxyl-terminal hydrolase 12	11000000	8660000	10600000	9520000	12500000	8710000	19000000	16100000	20000000
F8VPU2	FARP1_MOUSE	Farp1	FERM, ARHGEF and pleckstrin domain-containing protein 1	33100000	38900000	36300000	31900000	45900000	53600000	18900000	15500000	19000000
P00375	DYR_MOUSE	Dhfr	Dihydrofolate reductase	13200000	16300000	16200000	5630000	10300000		18900000	15900000	20000000
P62748	HPCL1_MOUSE	Hpcal1	Hippocalcin-like protein 1	2160000	920001	1560000	6260000			18900000	17900000	18800000
O08788;O08788-2	DCTN1_MOUSE	Dctn1	Dynactin subunit 1	35300000	34000000	30400000	38300000	38000000	37200000	18800000	22200000	22700000
P60229	EIF3E_MOUSE	Eif3e	Eukaryotic translation initiation factor 3 subunit E	45600000	42300000	49800000	56400000	56700000	48800000	18800000	31700000	23100000
Q8CHG3	GCC2_MOUSE	Gcc2	GRIP and coiled-coil domain-containing protein 2	9250000	9670000	10000000	11400000	10400000	7270000	18800000	19500000	18500000
Q922D4-2	PP6R3_MOUSE	Ppp6r3	Isoform 2 of Serine/threonine-protein phosphatase 6 regulatory subunit 3	51500000	58800000	49600000	48900000	46700000	72400000	18800000	17700000	20900000
Q9DBC0	SELO_MOUSE	Selenoo	Protein adenylyltransferase SelO, mitochondrial	15400000	14300000	15800000	20300000	15400000	13900000	18800000	20200000	16800000
O70439	STX7_MOUSE	Stx7	Syntaxin-7	59600000	55900000	70700000	63100000	53900000	61400000	18700000	11400000	22900000
P19324	SERPH_MOUSE	Serpinh1	Serpin H1	23300000	22600000	20600000	108000000	122000000	57400000	18700000	9760000	25300000
Q3UMY5-2	EMAL4_MOUSE	Eml4	Isoform 2 of Echinoderm microtubule-associated protein-like 4	32100000	34600000	25200000	30200000	30700000	22100000	18700000	19500000	18900000
Q8C5L6	INP5K_MOUSE	Inpp5k	Inositol polyphosphate 5-phosphatase K	25500000	24200000	24300000	16000000			18700000		22100000
Q99KW9	TIP_MOUSE	Itfg1	T-cell immunomodulatory protein	22900000	26900000	24500000	11400000	23500000	15300000	18700000	5600000	18700000
Q9ERG2	STRN3_MOUSE	Strn3	Striatin-3	31000000	31900000	33100000	34800000	46500000	35700000	18700000	18100000	17700000
P97314	CSRP2_MOUSE	Csrp2	Cysteine and glycine-rich protein 2							18600000	9890000	4100000
Q8R1S4;Q8R1S4-2	MTSS1_MOUSE	Mtss1	Protein MTSS 1	67700000	54300000	56500000	45400000	86500000	64400000	18600000	23300000	27000000
Q9DC63;Q9DC63-2	FBX3_MOUSE	Fbxo3	F-box only protein 3	18600000	18800000	19700000	21600000	16700000	16200000	18600000	18000000	19700000
P62071	RRAS2_MOUSE	Rras2	Ras-related protein R-Ras2	22800000	24500000	23000000	23700000	24600000	27000000	18500000	21200000	19200000
Q9D0F6	RFC5_MOUSE	Rfc5	Replication factor C subunit 5	48700000	49400000	49200000	42100000	37900000	51200000	18500000	19100000	21200000
Q9DC69	NDUA9_MOUSE	Ndufa9	NADH dehydrogenase [ubiquinone] 1 alpha subcomplex subunit 9, mitochondrial	59000000	61800000	65500000	65500000	56300000	79400000	18500000	26900000	26600000
G3X8U3	QNG1_MOUSE	QNG1	Queuosine 5'-phosphate N-glycosylase/hydrolase	8600000	7980000	8920000	16500000	8400000	7140000	18400000	18300000	16000000
Q3TRM4;Q3TRM4-2;Q3TRM4-3	PLPL6_MOUSE	Pnpla6	Patatin-like phospholipase domain-containing protein 6	62100000	76100000	76400000	51900000	74000000	83900000	18400000	19200000	15000000
Q571I9	A16A1_MOUSE	Aldh16a1	Aldehyde dehydrogenase family 16 member A1	56500000	57200000	53700000	48600000	51600000	83200000	18400000	18100000	24300000
Q9D0L8	MCES_MOUSE	Rnmt	mRNA cap guanine-N7 methyltransferase	25500000	26000000	26500000	21200000	23300000	27100000	18400000	17600000	15700000
A2APY7	NDUF5_MOUSE	Ndufaf5	Arginine-hydroxylase NDUFAF5, mitochondrial	17800000	18800000	8930000	16300000	17800000	19900000	18300000	20400000	23700000
E9QAE3	E9QAE3_MOUSE	Btaf1	B-TFIID TATA-box binding protein associated factor 1	39300000	38800000	38900000	25200000	36600000	37900000	18300000	15100000	15900000
P13439	UMPS_MOUSE	Umps	Uridine 5'-monophosphate synthase	26600000	23400000	23900000	37600000	20100000	18700000	18300000	19800000	22700000
P16627	HS71L_MOUSE	Hspa1l	Heat shock 70 kDa protein 1-like	13400000	11400000	14500000	16300000	17400000	21400000	18300000	26500000	14900000
Q91W50	CSDE1_MOUSE	Csde1	Cold shock domain-containing protein E1	71200000	74000000	66100000	51300000	69500000	42800000	18300000	18800000	17600000
Q9D1E8	PLCE_MOUSE	Agpat5	1-acyl-sn-glycerol-3-phosphate acyltransferase epsilon	17500000	15100000	19800000	22500000	19600000	11300000	18300000	17300000	14500000
Q9QYC0	ADDA_MOUSE	Add1	Alpha-adducin	5010000	4310000	4950000	3630000	3700000	3280000	18300000	16600000	18100000
A0A0N4SVL0	A0A0N4SVL0_MOUSE	Eif4g3	Eukaryotic translation initiation factor 4 gamma, 3	23900000	24500000	24800000	12600000	18900000	20000000	18200000	20700000	18600000
E9Q1G8	E9Q1G8_MOUSE	Septin7	Septin	21800000	23600000	18900000	25800000	31600000	38500000	18200000	16100000	22100000
F8VPK0	SKI3_MOUSE	Skic3	Superkiller complex protein 3	22200000	22800000	22000000	21500000	28700000	28000000	18200000	16900000	18000000
Q5IRJ6;Q5IRJ6-2	ZNT9_MOUSE	Slc30a9	Proton-coupled zinc antiporter SLC30A9, mitochondrial	33400000	32600000	33100000	29400000	35700000	18300000	18200000	20600000	18900000
Q6NZR5	SKI2_MOUSE	Skic2	Superkiller complex protein 2	26900000	25300000	27900000	29500000	32700000	30000000	18200000	18600000	19300000
Q8K3K8	OPTN_MOUSE	Optn	Optineurin	92300000	87500000	84000000	70500000	56500000	51700000	18200000	17900000	17700000
Q9Z0H3-2	SNF5_MOUSE	Smarcb1	Isoform B of SWI/SNF-related matrix-associated actin-dependent regulator of chromatin subfamily B member 1	108000000	111000000	82000000	66300000	82600000	62700000	18200000	19200000	19000000
E9QAT4-2	SC16A_MOUSE	Sec16a	Isoform 2 of Protein transport protein Sec16A	21200000	19300000	16300000	23400000	18000000	18100000	18100000	18300000	19300000
Q8BGH2	SAM50_MOUSE	Samm50	Sorting and assembly machinery component 50 homolog	19300000	21300000	27000000	25800000	19000000	18900000	18100000	21000000	21300000
D3Z5F7	D3Z5F7_MOUSE	Gm20521	Predicted gene 20521	97300000	103000000	107000000	91400000	96900000	88200000	18000000	21500000	18500000
D3Z7B5	D3Z7B5_MOUSE	Cip2a	Cell proliferation regulating inhibitor of protein phosphatase 2A	16100000	19500000	16200000	17100000	11300000	14900000	18000000	20100000	11800000
G3UWW6	G3UWW6_MOUSE	Cpsf4l	Cleavage and polyadenylation specificity factor subunit 4							18000000	25800000	23900000
Q5SVD0	RFLB_MOUSE	Rflnb	Refilin-B	37200000	31700000	35300000	23200000	20400000	14200000	18000000	8830000	11600000
Q8K212	PACS1_MOUSE	Pacs1	Phosphofurin acidic cluster sorting protein 1	57800000	46200000	65700000	29700000	50200000	56400000	18000000	21400000	19100000
Q8VDQ1;Q8VDQ1-2	PTGR2_MOUSE	Ptgr2	Prostaglandin reductase 2	26800000	25800000	23300000	37900000	20500000	28400000	18000000	18600000	16100000
Q9ESP1	SDF2L_MOUSE	Sdf2l1	Stromal cell-derived factor 2-like protein 1	4350000	5020000	8050000	16800000	6370000	5680000	18000000	21000000	16700000
E9Q4Z2	ACACB_MOUSE	Acacb	Acetyl-CoA carboxylase 2	15800000	15300000	16400000	18200000	13900000	14800000	17900000	18100000	16900000
Q60631	GRB2_MOUSE	Grb2	Growth factor receptor-bound protein 2	20700000	23500000	16600000	58200000	40900000	35900000	17900000	18200000	14800000
Q6DIC0	SMCA2_MOUSE	Smarca2	Probable global transcription activator SNF2L2	53800000	62000000	60100000	21000000	32900000	48100000	17900000	16400000	17900000
Q8VDC0	SYLM_MOUSE	Lars2	Probable leucine--tRNA ligase, mitochondrial	25700000	25600000	14200000	10800000	25800000	23700000	17900000	19800000	20800000
Q9CRC3	CO040_MOUSE		UPF0235 protein C15orf40 homolog	21300000	14700000	25400000	20300000	20000000	24600000	17900000	18300000	20400000
Q9DC23	DJC10_MOUSE	Dnajc10	DnaJ homolog subfamily C member 10	36800000	35500000	34500000	23500000	31600000	39200000	17900000	21000000	22700000
P47857-3	PFKAM_MOUSE	Pfkm	Isoform 3 of ATP-dependent 6-phosphofructokinase, muscle type	38300000	32100000	31500000	44300000	51700000	38400000	17800000	14500000	18700000
Q60866	PTER_MOUSE	Pter	Phosphotriesterase-related protein	29600000	28900000	29400000	15600000	26600000	36300000	17800000	16500000	18500000
Q80YW5;Q80YW5-2	BSPRY_MOUSE	Bspry	B box and SPRY domain-containing protein	7390000	7440000	8270000	3840000	6540000	8360000	17800000	14100000	16200000
Q8R180	ERO1A_MOUSE	Ero1a	ERO1-like protein alpha	30700000	30400000	28900000	42800000	65600000	54400000	17800000	16800000	19400000
O89116	VTI1A_MOUSE	Vti1a	Vesicle transport through interaction with t-SNAREs homolog 1A	35100000	31600000	34200000	24900000	34100000		17700000	29600000	28700000
Q61768	KINH_MOUSE	Kif5b	Kinesin-1 heavy chain	22000000	37700000	24000000	43600000	47100000	33200000	17700000	15700000	16200000
Q8BRN9	C2D1B_MOUSE	Cc2d1b	Coiled-coil and C2 domain-containing protein 1B	33700000	32100000	30000000	39900000	34500000	31800000	17700000	11500000	15300000
Q8BU85	MSRB3_MOUSE	Msrb3	Methionine-R-sulfoxide reductase B3, mitochondrial	678716	349259	470642		474876		17700000	19200000	19300000
Q9D0B0	SRSF9_MOUSE	Srsf9	Serine/arginine-rich splicing factor 9	80700000	68100000	87400000	90700000	69400000	51300000	17700000	20800000	15800000
Q9D0I6	WSDU1_MOUSE	Wdsub1	WD repeat, SAM and U-box domain-containing protein 1	19200000	17800000	20500000	14500000	15700000	18800000	17700000	16300000	15700000
A0A140LHN0	A0A140LHN0_MOUSE	Yif1b	Protein YIF1 (Fragment)	25700000	25100000	27300000	33100000	21400000	23400000	17600000	18600000	18200000
A0A1Y7VJZ2	A0A1Y7VJZ2_MOUSE	Gstz1	maleylacetoacetate isomerase	40300000	29400000	37600000	37900000	35900000	30100000	17600000	17800000	20100000
P97390	VPS45_MOUSE	Vps45	Vacuolar protein sorting-associated protein 45	33600000	33300000	30500000	23500000	26800000	27000000	17600000	16600000	19300000
P98192	GNPAT_MOUSE	Gnpat	Dihydroxyacetone phosphate acyltransferase	4860000	5350000	5560000	7980000	6010000	4500000	17600000	13500000	12800000
Q8C166	CPNE1_MOUSE	Cpne1	Copine-1	11100000	11000000	11200000	70000000	16500000	23100000	17600000	19800000	18700000
Q8VDW0	DX39A_MOUSE	Ddx39a	ATP-dependent RNA helicase DDX39A	63200000	57900000	75000000	132000000	85400000	78400000	17600000	19700000	17800000
Q99KV1	DJB11_MOUSE	Dnajb11	DnaJ homolog subfamily B member 11	7470000	7130000	7220000	16000000	6770000	6680000	17600000	16000000	11900000
Q9DAR7	DCPS_MOUSE	Dcps	m7GpppX diphosphatase	53200000	57300000	53300000	39600000	39100000	38400000	17600000	16100000	15400000
O08901	BUB1_MOUSE	Bub1	Mitotic checkpoint serine/threonine-protein kinase BUB1	11200000	12800000	13600000	7110000	7510000	9410000	17500000	14700000	17100000
O55201	SPT5H_MOUSE	Supt5h	Transcription elongation factor SPT5	64600000	56800000	65400000	74800000	70400000	52000000	17500000	16300000	17200000
Q3UMR0;Q3UMR0-3	ANR27_MOUSE	Ankrd27	Ankyrin repeat domain-containing protein 27	27800000	25400000	29200000	22700000	16200000	22600000	17500000	17700000	16400000
Q8C145	S39A6_MOUSE	Slc39a6	Zinc transporter ZIP6	12600000	11400000	14500000	9640000	11400000	8570000	17500000	18000000	20700000
Q9JHQ5	LZTL1_MOUSE	Lztfl1	Leucine zipper transcription factor-like protein 1	24700000	29300000	22500000	23800000	20900000	20400000	17500000	17500000	19900000
D3YY94	D3YY94_MOUSE	Stx2	Syntaxin 2 (Fragment)	16800000	23000000	19300000	9600000	21400000	26400000	17400000	9710000	9050000
P54731	FAF1_MOUSE	Faf1	FAS-associated factor 1	34100000	26500000	33200000	28100000	22100000	19500000	17400000	16000000	16600000
A0A0A6YVR9	A0A0A6YVR9_MOUSE	Surf1	SURF1-like protein (Fragment)	50300000	48800000	59000000	57500000	50200000	34200000	17200000	21200000	18700000
Q6DFW4	NOP58_MOUSE	Nop58	Nucleolar protein 58	58600000	69800000	60500000	49200000	65500000	68900000	17200000	16900000	14800000
Q7TQ95	LNP_MOUSE	Lnpk	Endoplasmic reticulum junction formation protein lunapark	22200000	28700000	22200000	28700000	28500000	30200000	17200000	12700000	19900000
Q8BH66	ATLA1_MOUSE	Atl1	Atlastin-1	8020000	7380000	9090000	11200000	6960000	8230000	17200000	18600000	17100000
Q8CIH5	PLCG2_MOUSE	Plcg2	1-phosphatidylinositol 4,5-bisphosphate phosphodiesterase gamma-2	201000000	218000000	186000000	191000000	108000000	147000000	17200000	17500000	14800000
Q9CWE0	MFR1L_MOUSE	Mtfr1l	Mitochondrial fission regulator 1-like	37100000	40800000	32800000	22600000	26700000	36500000	17200000	20900000	25100000
Q9DC61	MPPA_MOUSE	Pmpca	Mitochondrial-processing peptidase subunit alpha	51700000	47200000	53700000	54200000	63200000	50600000	17200000	17300000	18600000
Q9JKL4	NDUF3_MOUSE	Ndufaf3	NADH dehydrogenase [ubiquinone] 1 alpha subcomplex assembly factor 3	38800000	34200000	40700000	30100000	29200000	31900000	17200000	20300000	21000000
Q80ZX0	Q80ZX0_MOUSE	Sec24b	Sec24 related gene family, member B (S. cerevisiae)	23400000	27900000	24300000	7970000	33600000	29200000	17100000	13000000	4300000
Q8CF66	LTOR4_MOUSE	Lamtor4	Ragulator complex protein LAMTOR4	8880000	3950000	6370000	9740000	13000000	4550000	17100000	14700000	17500000
Q9DBC3	CMTR1_MOUSE	Cmtr1	Cap-specific mRNA (nucleoside-2'-O-)-methyltransferase 1	15400000	18600000	15200000	14500000	18900000	16100000	17100000	17200000	17400000
P56376	ACYP1_MOUSE	Acyp1	Acylphosphatase-1	24000000	26100000	24600000	31700000	24500000	22100000	17000000	14900000	13400000
P62141	PP1B_MOUSE	Ppp1cb	Serine/threonine-protein phosphatase PP1-beta catalytic subunit	21800000	23700000	21200000	38200000	16600000	15000000	17000000	15400000	12300000
Q61194	P3C2A_MOUSE	Pik3c2a	Phosphatidylinositol 4-phosphate 3-kinase C2 domain-containing subunit alpha	45000000	43700000	41700000	23000000	31300000	23800000	17000000	17200000	18800000
Q91YR1	TWF1_MOUSE	Twf1	Twinfilin-1	21100000	27400000	24500000	25800000	20800000	32900000	17000000	16400000	17500000
Q9CWU2	ZDH13_MOUSE	Zdhhc13	Palmitoyltransferase ZDHHC13	8170000	8510000	8120000	18700000	17300000	11900000	17000000	16400000	14600000
Q5RKN9	Q5RKN9_MOUSE	Capza1	F-actin-capping protein subunit alpha	6830000	3730000	8230000	14600000	5810000	3900000	16900000	14200000	15000000
Q5U430	UBR3_MOUSE	Ubr3	E3 ubiquitin-protein ligase UBR3	35300000	34500000	36100000	36300000	29300000	32100000	16900000	19300000	20200000
Q63850	NUP62_MOUSE	Nup62	Nuclear pore glycoprotein p62	19300000	18500000	21100000	34200000	24100000	25900000	16900000	22200000	18000000
Q8R2Y0	ABHD6_MOUSE	Abhd6	Monoacylglycerol lipase ABHD6	11300000	12800000	11400000	39900000	26700000	26500000	16900000	19500000	17600000
Q91V64	ISOC1_MOUSE	Isoc1	Isochorismatase domain-containing protein 1	27700000	30100000	22200000	56700000	23200000	17700000	16900000	18200000	9720000
Q9CPW4	ARPC5_MOUSE	Arpc5	Actin-related protein 2/3 complex subunit 5	56500000	59000000	54700000	96800000	110000000	139000000	16900000	16600000	20700000
Q9D6F9	TBB4A_MOUSE	Tubb4a	Tubulin beta-4A chain				2890000	5310000	6900000	16900000	12200000	4050000
Q9Z2X2	PSD10_MOUSE	Psmd10	26S proteasome non-ATPase regulatory subunit 10	17700000	20500000	14600000	12300000	20900000	4900000	16900000	17800000	25800000
Q3UFS4	GPT11_MOUSE	Gpatch11	G patch domain-containing protein 11	16200000	19200000	15000000	9830000	8570000	11200000	16800000	16100000	16800000
Q6P1F6	2ABA_MOUSE	Ppp2r2a	Serine/threonine-protein phosphatase 2A 55 kDa regulatory subunit B alpha isoform	67400000	64400000	62900000	69900000	43700000	67000000	16700000	18200000	17900000
Q8K2Q9	SHOT1_MOUSE	Shtn1	Shootin-1	61200000	45600000	48100000	27400000	22500000	48000000	16700000	15600000	15100000
Q921C5;Q921C5-2	BICD2_MOUSE	Bicd2	Protein bicaudal D homolog 2	9990000	10400000	10000000	17600000	16500000	13800000	16700000	18700000	21400000
Q9CQQ0	SMIM8_MOUSE	Smim8	Small integral membrane protein 8	15400000	16000000	16800000	17600000	11000000	12500000	16700000	22500000	25300000
O88487	DC1I2_MOUSE	Dync1i2	Cytoplasmic dynein 1 intermediate chain 2	28800000	29200000	29700000	27400000	26000000	25700000	16600000	15800000	17800000
P84091	AP2M1_MOUSE	Ap2m1	AP-2 complex subunit mu	22100000	22600000	23800000	19800000	21800000	24400000	16600000	15400000	15200000
Q80SU3	ZAR1_MOUSE	Zar1	Zygote arrest protein 1	10900000	9340000	12500000	11100000	11400000	9590000	16600000	21100000	19200000
Q8VDD9	PHIP_MOUSE	Phip	PH-interacting protein	194020	339896	289466	841400	332579		16600000		20000000
Q9D083	SPC24_MOUSE	Spc24	Kinetochore protein Spc24	29300000	38700000	30900000	16700000	21800000	22100000	16500000	13000000	14100000
Q9QZS8	SH2D3_MOUSE	Sh2d3c	SH2 domain-containing protein 3C	14700000	16500000	14200000	21700000	24500000	22500000	16500000	14100000
O54988;O54988-2	SLK_MOUSE	Slk	STE20-like serine/threonine-protein kinase	28900000	31600000	31200000	23400000	32200000	35800000	16400000	15900000	13800000
P40240	CD9_MOUSE	Cd9	CD9 antigen	124000000	192000000	113000000	43100000	162000000	292000000	16400000	15900000	24900000
P54276	MSH6_MOUSE	Msh6	DNA mismatch repair protein Msh6	40800000	40200000	37500000	16400000	32300000	34600000	16400000	12000000	12300000
P83882	RL36A_MOUSE	Rpl36a	Large ribosomal subunit protein eL42	29000000	25300000	28900000	31700000	14700000	24000000	16400000	18700000	15000000
Q9CPU0	LGUL_MOUSE	Glo1	Lactoylglutathione lyase	7210000	5400000	6660000	25100000	3690000	3990000	16400000	22600000	22200000
O70172	PI42A_MOUSE	Pip4k2a	Phosphatidylinositol 5-phosphate 4-kinase type-2 alpha	15600000	13100000	13600000	14500000	9530000	9460000	16300000	15200000	14500000
P27659	RL3_MOUSE	Rpl3	Large ribosomal subunit protein uL3	48500000	152000000	154000000	58000000	131000000	221000000	16300000	26500000	29000000
P63085	MK01_MOUSE	Mapk1	Mitogen-activated protein kinase 1	24300000	25600000	38400000	25000000	55000000	16300000	16300000	20100000	20500000
Q62261	SPTB2_MOUSE	Sptbn1	Spectrin beta chain, non-erythrocytic 1	43700000	41000000	43100000	34000000	38600000	46700000	16300000	16100000	17300000
Q80WW9	DDRGK_MOUSE	Ddrgk1	DDRGK domain-containing protein 1	28200000	28800000	30800000	35500000	23500000	36600000	16300000	15800000	22200000
Q8BGQ1;Q8BGQ1-2	SPE39_MOUSE	Vipas39	Spermatogenesis-defective protein 39 homolog	21700000	19700000	18400000	13500000	12400000	19000000	16300000	15500000	18600000
Q8BH15;Q8BH15-2;Q8BH15-3;Q8BH15-4	CNO10_MOUSE	Cnot10	CCR4-NOT transcription complex subunit 10	32900000	28400000	31100000	25600000	30800000	33100000	16300000	14800000	19000000
Q8C6K9	CO6A6_MOUSE	Col6a6	Collagen alpha-6(VI) chain	23300000	18100000	24600000	13500000	21700000	12800000	16300000	23100000	19100000
Q99LG2	TNPO2_MOUSE	Tnpo2	Transportin-2	32100000	34600000	32600000	30100000	44000000	50400000	16300000	17100000	12800000
P42125	ECI1_MOUSE	Eci1	Enoyl-CoA delta isomerase 1, mitochondrial	25800000	20000000	23200000	34900000	18900000	17300000	16200000	28300000	26700000
P43247	MSH2_MOUSE	Msh2	DNA mismatch repair protein Msh2	34500000	28400000	29700000	21400000	26600000	21700000	16200000	12700000	13600000
Q6P1G0	HEAT6_MOUSE	Heatr6	HEAT repeat-containing protein 6	13400000	14000000	12900000	8370000	12800000	12000000	16200000	14600000	16100000
P29788	VTNC_MOUSE	Vtn	Vitronectin							16100000	19500000	28900000
P50446	K2C6A_MOUSE	Krt6a	Keratin, type II cytoskeletal 6A		7480000	224000000			232421	16100000
Q61823	PDCD4_MOUSE	Pdcd4	Programmed cell death protein 4	81800000	72600000	96800000	65900000	68400000	61800000	16100000	12900000	18400000
Q8BJL0;Q8BJL0-2	SMAL1_MOUSE	Smarcal1	SWI/SNF-related matrix-associated actin-dependent regulator of chromatin subfamily A-like protein 1	780589	638360	669800	6290000	876660	372633	16100000	13900000	15000000
Q91XL3	UXS1_MOUSE	Uxs1	UDP-glucuronic acid decarboxylase 1	17900000	17500000	19900000	13800000	18900000	9570000	16100000	14000000	14400000
Q99NB8	UBQL4_MOUSE	Ubqln4	Ubiquilin-4	21900000	17600000	16500000	21600000	17000000	20000000	16100000	14200000	19000000
D3Z4S3	PTRD1_MOUSE	Ptrhd1	Putative peptidyl-tRNA hydrolase PTRHD1				11000000			16000000	13200000	12500000
P07742	RIR1_MOUSE	Rrm1	Ribonucleoside-diphosphate reductase large subunit	14200000	14000000	13900000	13800000	9430000	12900000	16000000	17000000	17700000
P70704-2	AT8A1_MOUSE	Atp8a1	Isoform 2 of Phospholipid-transporting ATPase IA	10800000	11900000	11900000	10900000	11900000	10500000	16000000	18400000	18800000
Q4G5Y1	KLDC2_MOUSE	Klhdc2	Kelch domain-containing protein 2	5640000	6380000	5500000	6700000	9020000	6560000	16000000	16100000	18600000
Q80Y14	GLRX5_MOUSE	Glrx5	Glutaredoxin-related protein 5, mitochondrial	33300000	44300000	50000000	53600000	56100000	36400000	16000000	51800000	61400000
Q8VBV7	CSN8_MOUSE	Cops8	COP9 signalosome complex subunit 8	39100000	69600000	33500000	11600000	45600000	93200000	16000000	19800000	26600000
Q9WVK4	EHD1_MOUSE	Ehd1	EH domain-containing protein 1	26500000	27900000	21100000	70400000	97300000	75500000	16000000	14600000	15000000
O35345	IMA7_MOUSE	Kpna6	Importin subunit alpha-7	42700000	37500000	35000000	32000000	33900000	39600000	15900000	16700000	17900000
O55126	NIPS2_MOUSE	Nipsnap2	Protein NipSnap homolog 2	19100000	11900000	23500000	19200000	14800000	5830000	15900000	15300000	16300000
Q3UGR5	HDHD2_MOUSE	Hdhd2	Haloacid dehalogenase-like hydrolase domain-containing protein 2	32800000	33500000	31700000	38400000	34000000	31800000	15900000	14200000	16900000
Q8BUY5	TIDC1_MOUSE	Timmdc1	Complex I assembly factor TIMMDC1, mitochondrial	18900000	14800000	22500000	50700000	10000000	8700000	15900000	19400000	15000000
Q99P72-5	RTN4_MOUSE	Rtn4	Isoform B of Reticulon-4	38100000	41600000	37600000	79500000	59300000	64400000	15900000	14400000	15400000
B1AZP2;B1AZP2-2	DLGP4_MOUSE	Dlgap4	Disks large-associated protein 4	16300000	12900000	15900000	24900000	14400000	11200000	15800000	16500000	20500000
Q8C7V8;Q8C7V8-2	CC134_MOUSE	Ccdc134	Coiled-coil domain-containing protein 134	17800000	16800000	19800000	18500000	18700000	12600000	15800000	16000000	12700000
Q8R1V4	TMED4_MOUSE	Tmed4	Transmembrane emp24 domain-containing protein 4	12500000	6410000	10500000	18800000	13700000	7600000	15800000	18300000	17700000
Q9D832	DNJB4_MOUSE	Dnajb4	DnaJ homolog subfamily B member 4	9880000	9490000	9820000	16500000	23400000		15800000	17800000	18100000
Q9EPL8	IPO7_MOUSE	Ipo7	Importin-7	20400000	23800000	20700000	18600000	23600000	26900000	15800000	11700000	13200000
Q3U5Q7	CMPK2_MOUSE	Cmpk2	UMP-CMP kinase 2, mitochondrial	14900000	14500000	15600000	23000000	23600000	22400000	15700000	16800000	17800000
Q8K4Z5	SF3A1_MOUSE	Sf3a1	Splicing factor 3A subunit 1	68700000	64000000	54700000	43000000	48100000	51600000	15700000	15300000	15300000
Q9JL62	GLTP_MOUSE	Gltp	Glycolipid transfer protein	8370000	6940000	7910000	7500000	7470000	5520000	15700000	10500000	17900000
O55142	RL35A_MOUSE	Rpl35a	Large ribosomal subunit protein eL33	28800000	25100000	32400000	31100000	22700000	27000000	15600000	22800000	24500000
P35922;P35922-2;P35922-3	FMR1_MOUSE	Fmr1	Fragile X messenger ribonucleoprotein 1	66400000	62200000	67000000	25600000	51300000	51200000	15600000	27300000	16700000
Q9CYH2	PXL2A_MOUSE	Prxl2a	Peroxiredoxin-like 2A	6960000	6480000	5010000	24900000	13200000	22400000	15600000	22700000	19100000
A0A0R4J1I3	A0A0R4J1I3_MOUSE	Men1	Menin	2000000	1980000	2110000	2330000	2790000	1750000	15500000	10100000	17600000
O35609	SCAM3_MOUSE	Scamp3	Secretory carrier-associated membrane protein 3	35500000	39900000	34700000	26700000	31000000	35100000	15500000	15200000	21400000
O55234	PSB5_MOUSE	Psmb5	Proteasome subunit beta type-5	37400000	37000000	32100000	25700000	48500000	31200000	15500000	32300000	15200000
O88967	YMEL1_MOUSE	Yme1l1	ATP-dependent zinc metalloprotease YME1L1	45500000	40900000	44300000	48700000	45700000	35000000	15500000	16700000	14700000
P51174	ACADL_MOUSE	Acadl	Long-chain specific acyl-CoA dehydrogenase, mitochondrial	64000000	55200000	55300000	67800000	41200000	43100000	15500000	20700000	25400000
Q6ZQA6	IGSF3_MOUSE	Igsf3	Immunoglobulin superfamily member 3	3260000	3640000	3390000	2490000	4720000	4130000	15500000	15000000	18300000
Q8BFX3	KCTD3_MOUSE	Kctd3	BTB/POZ domain-containing protein KCTD3	5310000	4750000	5310000	3700000	4090000	2980000	15500000	16100000	16600000
Q8C7D2;Q8C7D2-2;Q8C7D2-3	CRBN_MOUSE	Crbn	Protein cereblon	33700000	36800000	35300000	23500000	60500000	69600000	15500000	15300000	15900000
Q8VEK3	HNRPU_MOUSE	Hnrnpu	Heterogeneous nuclear ribonucleoprotein U	174000000	206000000	205000000	120000000	124000000	147000000	15500000	20400000	16500000
Q91Z38	TTC1_MOUSE	Ttc1	Tetratricopeptide repeat protein 1	45200000	35800000	55100000	34700000	30300000	44300000	15500000	23800000	31200000
Q9D6K7	TTC33_MOUSE	Ttc33	Tetratricopeptide repeat protein 33	9460000	11200000	8630000	17700000	8170000	8740000	15500000	12100000	16600000
Q9Z0F8	ADA17_MOUSE	Adam17	Disintegrin and metalloproteinase domain-containing protein 17	7480000	8590000	8980000	7940000	13900000	12900000	15500000	15800000	18800000
A0A1W2P7K6	A0A1W2P7K6_MOUSE	Rab3ip	RAB3A interacting protein	37900000	36000000	27700000	32600000	27400000	31400000	15400000	17900000	24000000
A0A5F8MPT6;E9QMC1	A0A5F8MPT6_MOUSE;E9QMC1_MOUSE	Cgn	Cingulin	2910000	7760000	7350000	7260000	7310000	10900000	15400000	15600000	17200000
E0CYH4	E0CYH4_MOUSE	Wdr26	WD repeat-containing protein 26 (Fragment)	44800000	51000000	53900000	26100000	55300000	59300000	15400000	16300000	14500000
G5E8C2	G5E8C2_MOUSE	Kbtbd7	Kelch repeat and BTB (POZ) domain containing 7	2460000	2000000	2530000	3970000	3960000	3010000	15400000	14100000	15400000
Q3ULD5	MCCB_MOUSE	Mccc2	Methylcrotonoyl-CoA carboxylase beta chain, mitochondrial	25700000	31300000	30100000	26800000	19700000	32800000	15400000	15000000	18100000
Q8BVU5	NUDT9_MOUSE	Nudt9	ADP-ribose pyrophosphatase, mitochondrial	3890000	3280000	4520000	8770000	3880000	5580000	15400000	7020000	15600000
Q8R123;Q8R123-2	FAD1_MOUSE	Flad1	FAD synthase	10100000	5320000	9830000	13400000	10700000	7270000	15400000	14800000	12900000
A0A0N4SVV8	A0A0N4SVV8_MOUSE	Ldhb	L-lactate dehydrogenase (Fragment)	9210000	4790000	6750000	14200000			15300000	23900000	19700000
P09055	ITB1_MOUSE	Itgb1	Integrin beta-1	10300000	11300000	11600000	15000000	20800000	16300000	15300000	10400000	13500000
P61022	CHP1_MOUSE	Chp1	Calcineurin B homologous protein 1	6400000	6330000	6600000	13500000	10300000	8100000	15300000	9100000	12600000
Q9D924	ISCA1_MOUSE	Isca1	Iron-sulfur cluster assembly 1 homolog, mitochondrial		1220000		3380000		2090000	15300000	15700000	15900000
O35127	C10_MOUSE	Grcc10	Protein C10	23900000	23600000	24000000	18200000	17900000	23400000	15200000	16100000	15000000
Q3TJD7	PDLI7_MOUSE	Pdlim7	PDZ and LIM domain protein 7	7060000	6220000	8450000	12800000	20600000	10500000	15200000	17500000	17100000
Q80UW8	RPAB1_MOUSE	Polr2e	DNA-directed RNA polymerases I, II, and III subunit RPABC1	26100000	19300000	26600000	22600000	24700000	18300000	15200000		16200000
E9Q6C1	E9Q6C1_MOUSE	Osbpl9	Oxysterol-binding protein	19100000	16600000	25700000	22900000	22100000	18300000	15100000	13700000	15700000
P05132;P05132-2	KAPCA_MOUSE	Prkaca	cAMP-dependent protein kinase catalytic subunit alpha	270000000	247000000	284000000	63200000	168000000	172000000	15100000	15700000	15100000
Q60675	LAMA2_MOUSE	Lama2	Laminin subunit alpha-2	11500000	14900000	12300000	9850000	11800000	17400000	15100000	19100000	18600000
Q8BJM7	TYW1_MOUSE	Tyw1	S-adenosyl-L-methionine-dependent tRNA 4-demethylwyosine synthase TYW1	18700000	19200000	19400000	16900000	9420000	13300000	15100000	17900000	15600000
Q9Z2W1	STK25_MOUSE	Stk25	Serine/threonine-protein kinase 25	9090000	9800000	7580000	10600000	12500000	13100000	15100000	14000000	14300000
E9PVZ8;E9QAH1	E9PVZ8_MOUSE;E9QAH1_MOUSE	Golgb1	Golgi autoantigen, golgin subfamily b, macrogolgin 1	8330000	8780000	8580000	12000000	10500000	11300000	15000000	16100000	16900000
Q8BHN1	TXLNG_MOUSE	Txlng	Gamma-taxilin	19800000	17400000	15400000	15600000	16400000	13800000	15000000	14900000	15700000
Q8CHT1;Q8CHT1-2	NGEF_MOUSE	Ngef	Ephexin-1	10100000	11600000	12200000	5070000	12000000	10500000	15000000	17200000	18500000
Q8R5L3;Q8R5L3-2	VPS39_MOUSE	Vps39	Vam6/Vps39-like protein	11800000	12400000	12300000	14400000	12700000	12700000	15000000	19200000	17500000
Q9DCH4	EIF3F_MOUSE	Eif3f	Eukaryotic translation initiation factor 3 subunit F	17600000	17800000	18200000	27400000	17800000	23000000	15000000	20800000	14800000
Q9ERU9	RBP2_MOUSE	Ranbp2	E3 SUMO-protein ligase RanBP2	22700000	22100000	22700000	31100000	27300000	29700000	15000000	17500000	16700000
Q8C3I8	HGH1_MOUSE	Hgh1	Protein HGH1 homolog	39700000	37800000	45000000	30900000	46900000	59900000	14900000	13400000	15200000
Q99NH0	ANR17_MOUSE	Ankrd17	Ankyrin repeat domain-containing protein 17	19600000	18200000	18800000	13400000	16000000	16800000	14900000	16700000	15300000
Q9WTS2	FUT8_MOUSE	Fut8	Alpha-(1,6)-fucosyltransferase	15100000	14000000	12700000	13700000	10400000	17500000	14900000	7870000	14400000
Q9WUK4	RFC2_MOUSE	Rfc2	Replication factor C subunit 2	59400000	66700000	46200000	24200000	50800000	44900000	14900000	11800000	10500000
P70388;P70388-2	RAD50_MOUSE	Rad50	DNA repair protein RAD50	62800000	59900000	64800000	40000000	39300000	52700000	14800000	12900000	13900000
Q3UV70	PDP1_MOUSE	Pdp1	[Pyruvate dehydrogenase [acetyl-transferring]]-phosphatase 1, mitochondrial	17100000	20000000	21000000	17300000	10400000	14300000	14800000	16000000	11000000
Q3UZ39	LRRF1_MOUSE	Lrrfip1	Leucine-rich repeat flightless-interacting protein 1	14900000	14400000	16900000	36700000	36300000	28200000	14800000	14700000	12200000
O08759;O08759-2	UBE3A_MOUSE	Ube3a	Ubiquitin-protein ligase E3A	21100000	12500000	19200000	21100000	11200000	30400000	14700000	12300000	13500000
P48036	ANXA5_MOUSE	Anxa5	Annexin A5	67300000	67300000	54200000	402000000	195000000	242000000	14700000	17700000	23100000
Q8BGB7;Q8BGB7-2	ENOPH_MOUSE	Enoph1	Enolase-phosphatase E1	11500000	10300000	10600000	17000000	12900000	9010000	14700000	9890000	16500000
Q8BH57;Q8BH57-2	WDR48_MOUSE	Wdr48	WD repeat-containing protein 48	14200000	12300000	17200000	11900000	7480000	8000000	14700000	20000000	20100000
B1B0V2;B1B0V2-2	EZHIP_MOUSE	Ezhip	EZH inhibitory protein	10900000	10900000	11200000	6220000		3880000	14600000	18000000	13900000
O35280	CHK1_MOUSE	Chek1	Serine/threonine-protein kinase Chk1	5720000	5630000	5770000	3740000	6340000	6040000	14600000	15400000	18200000
O88738;O88738-2;O88738-3	BIRC6_MOUSE	Birc6	Baculoviral IAP repeat-containing protein 6	22600000	22800000	22700000	22000000	19300000	22000000	14600000	15100000	14000000
O89051	ITM2B_MOUSE	Itm2b	Integral membrane protein 2B	25500000	24000000	27200000	26900000	48500000	30500000	14600000	14900000	16000000
P28474	ADHX_MOUSE	Adh5	Alcohol dehydrogenase class-3	28200000	31300000	31600000	28800000	36700000	39800000	14600000	14700000	18900000
Q69ZF7	CNNM4_MOUSE	Cnnm4	Metal transporter CNNM4	49900000	43000000	57100000	43200000	53700000	43700000	14600000	15500000	14200000
Q6P9Q6;Q6P9Q6-2	FKB15_MOUSE	Fkbp15	FK506-binding protein 15	31600000	34100000	33800000	29900000	41800000	54700000	14600000	14200000	14800000
Q91WC0	SETD3_MOUSE	Setd3	Actin-histidine N-methyltransferase	41200000	41600000	42700000	30100000	39200000	35500000	14600000	16400000	16000000
Q922J9-3	FACR1_MOUSE	Far1	Isoform 3 of Fatty acyl-CoA reductase 1	2690000	3030000	3080000	5300000	6610000	4910000	14600000	13200000	14100000
Q8BGC0	HTSF1_MOUSE	Htatsf1	17S U2 SnRNP complex component HTATSF1	78700000	82000000	59200000	70600000	64300000	79100000	14500000	21700000	20400000
Q8K2T8	PAF1_MOUSE	Paf1	RNA polymerase II-associated factor 1 homolog	26200000	24600000	26500000	26000000	21700000	25500000	14500000	14300000	13600000
Q9QY93	DCTP1_MOUSE	Dctpp1	dCTP pyrophosphatase 1	12600000	11700000	12500000	8330000	9320000	12700000	14500000	13200000	11900000
Q9QZH3	PPIE_MOUSE	Ppie	Peptidyl-prolyl cis-trans isomerase E	14300000	13300000	16200000	21400000	18700000	14200000	14500000	13300000	15900000
O35914	BNC1_MOUSE	Bnc1	Zinc finger protein basonuclin-1	36700000	36400000	38600000	18400000	31000000	22300000	14400000	18900000	16800000
Q3U5F4	YRDC_MOUSE	Yrdc	Threonylcarbamoyl-AMP synthase	29800000	18200000	28100000	21800000	9020000	31400000	14400000	11800000	10100000
Q3UX49	Q3UX49_MOUSE	Pramel32	PRAME like 32							14400000	13500000	14900000
Q62418;Q62418-2;Q62418-3	DBNL_MOUSE	Dbnl	Drebrin-like protein	18100000	13800000	16900000	24700000	24200000	19200000	14400000	15300000	16800000
Q6QD59	SEC20_MOUSE	Bnip1	Vesicle transport protein SEC20	20200000	17000000	16500000	13400000	13200000	9970000	14400000	14000000	13600000
Q8VCU0	ANGE1_MOUSE	Angel1	Protein angel homolog 1	12300000	13900000	11000000	31900000	15200000	13600000	14400000	18000000	15400000
O35737	HNRH1_MOUSE	Hnrnph1	Heterogeneous nuclear ribonucleoprotein H	38400000	24000000	43100000	54800000	39900000	18200000	14300000	16800000	16600000
Q9R0L6;Q9R0L6-2	PCM1_MOUSE	Pcm1	Pericentriolar material 1 protein	7470000	8570000	7060000	6910000	8160000	5890000	14300000	16200000	13800000
E9Q912-2	GDS1_MOUSE	Rap1gds1	Isoform 2 of Rap1 GTPase-GDP dissociation stimulator 1	5820000	6020000	2120000	8940000	5130000	3800000	14200000	13000000	13700000
P52875	TM165_MOUSE	Tmem165	Putative divalent cation/proton antiporter TMEM165	6910000	5850000	6410000	10700000	6460000	4680000	14200000	12900000	12700000
P62484	ABI2_MOUSE	Abi2	Abl interactor 2	75600000	64200000	78300000	44000000	32500000	28900000	14200000	17700000	17800000
Q60865	CAPR1_MOUSE	Caprin1	Caprin-1	92500000	111000000	83800000	103000000	118000000	87000000	14200000	13800000	16000000
O08601;O08601-2	MTP_MOUSE	Mttp	Microsomal triglyceride transfer protein large subunit	65900000	64500000	70600000	68300000	51300000	65100000	14100000	14700000	15600000
P30999	CTND1_MOUSE	Ctnnd1	Catenin delta-1	25400000	22900000	21700000	23300000	32000000	25900000	14100000	13700000	10100000
Q3UIA2;Q3UIA2-2	RHG17_MOUSE	Arhgap17	Rho GTPase-activating protein 17	16500000	15500000	17100000	13500000	18300000	15300000	14100000	14700000	15300000
Q8BG05;Q8BG05-2	ROA3_MOUSE	Hnrnpa3	Heterogeneous nuclear ribonucleoprotein A3	46200000	44200000	41000000	31700000	31200000	41100000	14100000	13400000	14700000
Q8R418	DICER_MOUSE	Dicer1	Endoribonuclease Dicer	17600000	17500000	19500000	18200000	19200000	15000000	14100000	14300000	14000000
Q91W18;Q91W18-2;Q91W18-3	TDRD3_MOUSE	Tdrd3	Tudor domain-containing protein 3	22800000	20300000	22400000	8420000	14900000	13600000	14100000	13600000	8990000
Q91W89	MA2C1_MOUSE	Man2c1	Alpha-mannosidase 2C1	6960000	8210000	6340000	11900000	8440000	8510000	14100000	15800000	14200000
Q922Q9	CHID1_MOUSE	Chid1	Chitinase domain-containing protein 1	37100000	40600000	42400000	34600000	31700000	31900000	14100000	16700000	15100000
Q99KR7	PPIF_MOUSE	Ppif	Peptidyl-prolyl cis-trans isomerase F, mitochondrial	20800000	19800000	20700000	29500000	12100000	18200000	14100000	15500000	13500000
Q9QUR6	PPCE_MOUSE	Prep	Prolyl endopeptidase	97900000	109000000	99100000	54400000	112000000	78500000	14100000	12000000	9290000
Q61074	PPM1G_MOUSE	Ppm1g	Protein phosphatase 1G	63300000	79300000	58400000	42000000	73700000	70600000	14000000	12700000	12800000
Q8BH69	SPS1_MOUSE	Sephs1	Selenide, water dikinase 1	44300000	45600000	43000000	33200000	48000000	54700000	14000000	16700000	13400000
Q8BY89	CTL2_MOUSE	Slc44a2	Choline transporter-like protein 2	5150000	4610000	7310000	5020000	8710000	2000000	14000000	14300000	14000000
Q8C7K6	PCYXL_MOUSE	Pcyox1l	Prenylcysteine oxidase-like	7590000	6710000	7440000	11500000	6200000	4740000	14000000	11200000	9810000
Q9CQ56	USE1_MOUSE	Use1	Vesicle transport protein USE1	28400000	29300000	32400000	19300000	36000000	33400000	14000000	17700000	17300000
Q9D842-3	APLF_MOUSE	Aplf	Isoform 3 of Aprataxin and PNK-like factor	40500000	46300000	40800000	19000000	33000000	27000000	14000000	15500000	16200000
Q9JI46	NUDT3_MOUSE	Nudt3	Diphosphoinositol polyphosphate phosphohydrolase 1	9690000	9310000	9240000	9370000	11300000		14000000	11500000	11000000
Q9JJX7	TYDP2_MOUSE	Tdp2	Tyrosyl-DNA phosphodiesterase 2	19300000	19400000	26200000	11400000	23000000	16200000	14000000	13500000	17600000
Q9QXA5	LSM4_MOUSE	Lsm4	U6 snRNA-associated Sm-like protein LSm4	25200000	26700000	29300000	22600000	20100000	30400000	14000000	21100000	23000000
A2BE28;A2BE28-2	LAS1L_MOUSE	Las1l	Ribosomal biogenesis protein LAS1L	67300000	50200000	60200000	50200000	59500000	49800000	13900000	15100000	14300000
Q0VGY8	TANC1_MOUSE	Tanc1	Protein TANC1	14300000	14600000	15400000	7380000	12500000	12900000	13900000	14700000	13200000
Q3V0C5-2	UBP48_MOUSE	Usp48	Isoform 2 of Ubiquitin carboxyl-terminal hydrolase 48	21200000	23900000	24100000	13400000	20300000	16000000	13900000	14400000	13500000
Q61578	ADRO_MOUSE	Fdxr	NADPH:adrenodoxin oxidoreductase, mitochondrial	62600000	66700000	57800000	88400000	109000000	77200000	13900000	21700000	25200000
Q80X68	Q80X68_MOUSE	Csl	Citrate synthase	7820000	7060000	9800000	21600000	6560000		13900000	16000000	12300000
Q8K4Z3	NNRE_MOUSE	Naxe	NAD(P)H-hydrate epimerase	17600000		19500000	17900000			13900000	11200000	11500000
Q99LI2	CLCC1_MOUSE	Clcc1	Chloride channel CLIC-like protein 1	7260000	6790000	7690000	11300000	5100000	6100000	13900000	16000000	16400000
Q9D920	BORC5_MOUSE	Borcs5	BLOC-1-related complex subunit 5	37600000	38600000	36000000	31400000	38400000	38100000	13900000	11000000	13400000
Q6AXC6	DDX11_MOUSE	Ddx11	ATP-dependent DNA helicase DDX11	7520000	6760000	8970000	6320000	10500000	7890000	13800000	12000000	13700000
Q80U87	UBP8_MOUSE	Usp8	Ubiquitin carboxyl-terminal hydrolase 8	35300000	37300000	34400000	37900000	37000000	36700000	13800000	12500000	12400000
Q8BFQ8	GALD1_MOUSE	Gatd1	Glutamine amidotransferase-like class 1 domain-containing protein 1	77900000	99700000	74200000	44300000	96500000		13800000	15000000	13900000
Q8BGT9	GLT12_MOUSE	Galnt12	Polypeptide N-acetylgalactosaminyltransferase 12	28400000	25300000	29700000	23800000	39900000	22000000	13800000	15300000	19800000
A2ANY6;J3QMC5	A2ANY6_MOUSE;J3QMC5_MOUSE	Mdn1	Midasin	73400000	82100000	80100000	66400000	61800000	68000000	13700000	12200000	13500000
B1AY13	UBP24_MOUSE	Usp24	Ubiquitin carboxyl-terminal hydrolase 24	11100000	11200000	10400000	13000000	9680000	8880000	13700000	13100000	12100000
P49070	CAMLG_MOUSE	Camlg	Guided entry of tail-anchored proteins factor CAMLG	54600000	57700000	50600000	47700000	55200000	50600000	13700000	13300000	16100000
Q8JZK9	HMCS1_MOUSE	Hmgcs1	Hydroxymethylglutaryl-CoA synthase, cytoplasmic	35400000	27300000	37100000	40100000	37400000	32200000	13700000	10100000	14800000
Q8K3H0	DP13A_MOUSE	Appl1	DCC-interacting protein 13-alpha	22300000	23800000	24400000	30300000	27500000	35500000	13700000	11300000	14600000
Q8VBV3	EXOS2_MOUSE	Exosc2	Exosome complex component RRP4	15400000	15500000	13000000	21700000	15800000	11600000	13700000	12900000	10800000
Q9CQJ6	DENR_MOUSE	Denr	Density-regulated protein	70000000	89400000	67800000	40300000		61000000	13700000
Q9D517	PLCC_MOUSE	Agpat3	1-acyl-sn-glycerol-3-phosphate acyltransferase gamma	16600000	16500000	14500000	28600000	38100000	31300000	13700000	15800000	12900000
Q8K4F5	ABHDB_MOUSE	Abhd11	sn-1-specific diacylglycerol lipase ABHD11	27100000	29600000	27700000	17300000	21800000	21400000	13600000	13700000	14300000
Q9EP72	EMC7_MOUSE	Emc7	ER membrane protein complex subunit 7	18300000	20800000	17300000	11900000	25400000	22400000	13600000	9250000	8800000
Q9WV03	FA50A_MOUSE	Fam50a	Protein FAM50A	15100000	14100000	16100000	32900000	17500000	19200000	13600000	15500000	13700000
B2RQC6	PYR1_MOUSE	Cad	Multifunctional protein CAD	45500000	48000000	45200000	51300000	47400000	53900000	13500000	14100000	13800000
O35465;O35465-2	FKBP8_MOUSE	Fkbp8	Peptidyl-prolyl cis-trans isomerase FKBP8	10900000	6630000	11400000	7650000	7350000	3490000	13500000	15900000	12800000
Q61730	IL1AP_MOUSE	Il1rap	Interleukin-1 receptor accessory protein	151000000	140000000	181000000	136000000	125000000	122000000	13500000	13600000	14300000
Q8K2Q7	BROX_MOUSE	Brox	BRO1 domain-containing protein BROX	14300000	15800000	22600000	35300000	9350000	20200000	13500000	17800000	15900000
Q99P88	NU155_MOUSE	Nup155	Nuclear pore complex protein Nup155	20300000	19700000	19000000	28100000	27000000	21800000	13500000	13300000	12400000
F6UUZ3	F6UUZ3_MOUSE	Dgkk	Diacylglycerol kinase	11200000	13100000	11700000	9560000	5980000	12600000	13400000	15900000	14700000
O88623	UBP2_MOUSE	Usp2	Ubiquitin carboxyl-terminal hydrolase 2	8070000	6810000	9140000	7250000	16700000	8730000	13400000	16600000	15300000
Q7TMF3	NDUAC_MOUSE	Ndufa12	NADH dehydrogenase [ubiquinone] 1 alpha subcomplex subunit 12	32900000	28500000	36500000	37000000	14600000	35400000	13400000	16600000	17200000
Q8CCJ3	UFL1_MOUSE	Ufl1	E3 UFM1-protein ligase 1	58300000	59800000	58100000	40100000	57000000	58500000	13400000	17600000	15800000
Q921H9	COA7_MOUSE	Coa7	Cytochrome c oxidase assembly factor 7	14700000	21100000	14400000	18900000	10700000	13200000	13400000	11800000	13700000
Q99LZ3	SLD5_MOUSE	Gins4	DNA replication complex GINS protein SLD5	7040000	6490000	5940000	7820000	4480000	4980000	13400000	12200000	14100000
Q9Z179	SHCBP_MOUSE	Shcbp1	SHC SH2 domain-binding protein 1	3210000	3810000	3480000	4530000	2700000	4240000	13400000	12900000	12300000
O88622;O88622-2	PARG_MOUSE	Parg	Poly(ADP-ribose) glycohydrolase	34800000	36800000	33700000	30000000	34800000	36200000	13300000	13200000	15300000
Q3UJB0	SF3B2_MOUSE	Sf3b2	Splicing factor 3B subunit 2	52900000	49600000	54200000	25600000	35900000	29900000	13300000	11600000	12000000
Q3UMB9	WASC4_MOUSE	Washc4	WASH complex subunit 4	36800000	38900000	34300000	28100000	48100000	64200000	13300000	10700000	13300000
Q501J6	DDX17_MOUSE	Ddx17	Probable ATP-dependent RNA helicase DDX17	78100000	60000000	78100000	63200000	64500000	56100000	13300000	12900000	9300000
Q5SQX6	CYFP2_MOUSE	Cyfip2	Cytoplasmic FMR1-interacting protein 2	10900000	7340000	9240000	24000000	7110000	6760000	13300000	11900000	12200000
Q5SWZ5	Q5SWZ5_MOUSE	Mprip	Myosin phosphatase Rho interacting protein	3850000	3300000	3740000	7000000	6080000	4270000	13300000	14200000	12800000
Q63844	MK03_MOUSE	Mapk3	Mitogen-activated protein kinase 3	10300000	13200000	10100000	7850000	11200000	8600000	13300000	14000000	17500000
Q8BTY8;Q8BTY8-2	SCFD2_MOUSE	Scfd2	Sec1 family domain-containing protein 2	9620000	11100000	10500000	9740000	10700000	14100000	13300000	12400000	13200000
Q99M31;Q99M31-2	HSP7E_MOUSE	Hspa14	Heat shock 70 kDa protein 14	48000000	53000000	39400000	30400000	38700000	29300000	13300000	12500000	15300000
Q9ES56	TPPC4_MOUSE	Trappc4	Trafficking protein particle complex subunit 4	14100000	12800000	14600000	23000000	16300000		13300000	12200000	15900000
Q9QXT0	CNPY2_MOUSE	Cnpy2	Protein canopy homolog 2	70000000	76200000	70900000	42300000	56900000	61800000	13300000	11200000	18200000
F6SMY7	F6SMY7_MOUSE	Mycbp2	RCR-type E3 ubiquitin transferase (Fragment)	30100000	33500000	31900000	14200000	28300000	30400000	13200000	16700000	15300000
O35969;O35969-2	GAMT_MOUSE	Gamt	Guanidinoacetate N-methyltransferase	7400000	7320000	5640000	8550000			13200000	12600000	10900000
Q3UTJ2;Q3UTJ2-2	SRBS2_MOUSE	Sorbs2	Sorbin and SH3 domain-containing protein 2	16000000	15200000	14500000	9440000	8540000	10500000	13200000	12400000	13200000
Q8BYN3	ITPK1_MOUSE	Itpk1	Inositol-tetrakisphosphate 1-kinase	7690000	7860000	7580000	17300000	6490000		13200000		12400000
Q9JKK0	RCAN3_MOUSE	Rcan3	Calcipressin-3	5770000	3900000	5550000	10500000	4370000	5450000	13200000	12800000	13200000
Q3TMH2	SCRN3_MOUSE	Scrn3	Secernin-3	60800000	69400000	53700000	34800000	59600000	66500000	13100000	13300000	16100000
Q61301;Q61301-2;Q61301-3	CTNA2_MOUSE	Ctnna2	Catenin alpha-2	29000000	28200000	21700000	18500000	28300000	34800000	13100000		11400000
Q6J9G1;Q6J9G1-2	STYK1_MOUSE	Styk1	Tyrosine-protein kinase STYK1	3540000	3090000	3330000	2310000	3920000	1610000	13100000	12600000	10800000
Q8K1N4	SPAS2_MOUSE	Spats2	Spermatogenesis-associated serine-rich protein 2	61300000	58900000	47200000	21800000	38400000	76100000	13100000	13900000	17100000
Q91YR9	PTGR1_MOUSE	Ptgr1	Prostaglandin reductase 1	1990000	2200000	2010000	13000000	1360000	27800000	13100000	14600000	12200000
Q9D1A2	CNDP2_MOUSE	Cndp2	Cytosolic non-specific dipeptidase	52000000	53200000	56300000	102000000	107000000	109000000	13100000	16700000	16700000
P11031	TCP4_MOUSE	Sub1	Activated RNA polymerase II transcriptional coactivator p15		3830000	4780000	15200000			13000000		25100000
P22892	AP1G1_MOUSE	Ap1g1	AP-1 complex subunit gamma-1	25100000	23700000	23200000	28600000	21800000	23300000	13000000	15800000	15600000
P36916	GNL1_MOUSE	Gnl1	Guanine nucleotide-binding protein-like 1	20100000	19100000	21400000	17000000	23400000	20400000	13000000	14600000	13700000
P46467	VPS4B_MOUSE	Vps4b	Vacuolar protein sorting-associated protein 4B	37700000	43900000	37700000	22800000	30100000	33800000	13000000	12600000	12900000
Q80UG5	SEPT9_MOUSE	Septin9	Septin-9	5460000	4790000	2220000	78600000	77700000	52400000	13000000	7270000	4460000
Q8BL48;Q8BL48-2	UNK_MOUSE	Unk	RING finger protein unkempt homolog	17600000	18900000	18100000	22500000	27600000	35400000	13000000	13500000	15100000
Q9DBS1	TMM43_MOUSE	Tmem43	Transmembrane protein 43	25500000	30200000	25500000	26500000	39000000	40600000	13000000	20900000	22600000
Q9Z266	SNAPN_MOUSE	Snapin	SNARE-associated protein Snapin	45400000	53800000	47000000	40000000	45800000	53800000	13000000	14200000	14900000
Q9Z2S7-4	T22D3_MOUSE	Tsc22d3	Isoform 4 of TSC22 domain family protein 3	2760000	2460000	2030000	5070000	3660000	4050000	13000000
E9QKK8	E9QKK8_MOUSE	Atp11c	Phospholipid-transporting ATPase	14200000	14800000	17400000	16900000	11900000	14200000	12900000	16200000	14700000
O35382	EXOC4_MOUSE	Exoc4	Exocyst complex component 4	15100000	16900000	17300000	19600000	21300000	18000000	12900000	13300000	15200000
P97370	AT1B3_MOUSE	Atp1b3	Sodium/potassium-transporting ATPase subunit beta-3	17900000	12700000	24000000	24100000	37800000	17400000	12900000	20900000	23000000
Q6P549	SHIP2_MOUSE	Inppl1	Phosphatidylinositol 3,4,5-trisphosphate 5-phosphatase 2	31300000	37500000	32000000	28400000	29600000	51600000	12900000	12000000	12300000
Q7TT50	MRCKB_MOUSE	Cdc42bpb	Serine/threonine-protein kinase MRCK beta	14800000	14700000	16000000	20200000	23300000	15900000	12900000	12600000	11500000
Q8VHE0	SEC63_MOUSE	Sec63	Translocation protein SEC63 homolog	15100000	12600000	15200000	16100000	18800000	16000000	12900000	14100000	12800000
Q99J39;Q99J39-2	DCMC_MOUSE	Mlycd	Malonyl-CoA decarboxylase, mitochondrial	45400000	31700000	42500000	39700000	48200000	31100000	12900000	11000000	15800000
Q9CWD8	NUBPL_MOUSE	Nubpl	Iron-sulfur cluster transfer protein NUBPL	19300000	17500000	17500000	21500000	15600000	10100000	12900000	15700000	16300000
O08967	CYH3_MOUSE	Cyth3	Cytohesin-3	1490000	1510000	2000000	10900000	1600000		12800000	7200000	5770000
O09061	PSB1_MOUSE	Psmb1	Proteasome subunit beta type-1	10800000	8710000	10600000	15900000	10500000	7440000	12800000	16000000	15300000
P13808;P13808-2;P13808-3	B3A2_MOUSE	Slc4a2	Anion exchange protein 2	56700000	57000000	56900000	99600000	120000000	115000000	12800000	13500000	14900000
P48678	LMNA_MOUSE	Lmna	Prelamin-A/C	41500000	45400000	40900000	46500000	45200000	55000000	12800000	28200000	22500000
Q5SWY7	FA83G_MOUSE	Fam83g	Protein FAM83G	1680000	1250000	1800000	2240000	2170000		12800000	13300000	15200000
Q6NTA4	RRAGB_MOUSE	Rragb	Ras-related GTP-binding protein B	1060000	1420000	894577	3280000	1020000	826789	12800000	12900000	12100000
Q6WKZ8	UBR2_MOUSE	Ubr2	E3 ubiquitin-protein ligase UBR2	16700000	18100000	16700000	15900000	19700000	19300000	12800000	12200000	13600000
Q8R151	ZNFX1_MOUSE	Znfx1	NFX1-type zinc finger-containing protein 1	7540000	7460000	7130000	4670000	8510000	8100000	12800000	15300000	16200000
Q9QXY6	EHD3_MOUSE	Ehd3	EH domain-containing protein 3	12100000	11000000	14400000	15200000	11500000	9360000	12800000	13600000	14000000
Q9WUM3	COR1B_MOUSE	Coro1b	Coronin-1B	6450000	7850000	7150000	5310000	3820000	10500000	12800000	20400000	18400000
Q06890	CLUS_MOUSE	Clu	Clusterin							12700000	14900000	80900000
Q6PHU5;Q6PHU5-2	SORT_MOUSE	Sort1	Sortilin	18500000	19000000	19200000	14900000	13900000	8630000	12700000	11700000	11900000
Q80YQ8	RMD5A_MOUSE	Rmnd5a	E3 ubiquitin-protein ligase RMND5A	34500000	33400000	32400000	23400000	28400000	23500000	12700000	14100000	16100000
Q8BVL3	SNX17_MOUSE	Snx17	Sorting nexin-17	23200000	23400000	22900000	42400000	59600000	36800000	12700000	17500000	20400000
Q8CBY8-2	DCTN4_MOUSE	Dctn4	Isoform 2 of Dynactin subunit 4	11700000	11800000	14100000	36000000	11500000	18600000	12700000	13000000	14800000
Q9D753	EXOS8_MOUSE	Exosc8	Exosome complex component RRP43	18400000	22300000	15600000	19700000	20400000	27000000	12700000	12300000	12400000
Q9D868-2	PPIH_MOUSE	Ppih	Isoform 2 of Peptidyl-prolyl cis-trans isomerase H	14200000	12600000	14400000	4350000	12500000	9260000	12700000	11800000	13000000
Q9QXY9	PEX3_MOUSE	Pex3	Peroxisomal biogenesis factor 3	8580000	6500000	7820000	11600000	10800000	9770000	12700000	13200000	14700000
Q8BTJ4;Q8BTJ4-2	ENPP4_MOUSE	Enpp4	Bis(5'-adenosyl)-triphosphatase enpp4	93000000	85100000	98200000	80800000	90800000	86400000	12600000	15700000	15200000
Q8R127	SCPDL_MOUSE	Sccpdh	Saccharopine dehydrogenase-like oxidoreductase	36000000	33600000	37100000	33300000	26100000	19600000	12600000	13100000	13300000
Q8R164	BPHL_MOUSE	Bphl	Valacyclovir hydrolase	10400000	11300000	12700000	16900000	11600000	15200000	12600000	12400000	15200000
Q9CQA3	SDHB_MOUSE	Sdhb	Succinate dehydrogenase [ubiquinone] iron-sulfur subunit, mitochondrial	31100000	37700000	40500000	35300000	27700000	40700000	12600000	17200000	18600000
Q9JHJ0	TMOD3_MOUSE	Tmod3	Tropomodulin-3	9880000	6490000	10400000	25200000	18400000	17900000	12600000	13000000	14000000
P97355	SPSY_MOUSE	Sms	Spermine synthase	16400000	20300000	14600000	14400000	18600000	25300000	12500000	13200000	15500000
Q3UVL4	VPS51_MOUSE	Vps51	Vacuolar protein sorting-associated protein 51 homolog	18800000	18800000	20000000	18800000	19500000	21100000	12500000	10100000	13400000
Q569Z5	DDX46_MOUSE	Ddx46	Probable ATP-dependent RNA helicase DDX46	48300000	46400000	42200000	21100000	35700000	34900000	12500000	11800000	12300000
Q5RJH2	MCTP2_MOUSE	Mctp2	Multiple C2 and transmembrane domain-containing protein 2	36800000	38900000	48900000	26200000	40600000	38400000	12500000	15400000	17500000
Q61475	DAF1_MOUSE	Cd55	Complement decay-accelerating factor, GPI-anchored	10400000	11700000	10700000	6740000	4530000	15900000	12500000	16500000	17000000
Q8BJW6	EIF2A_MOUSE	Eif2a	Eukaryotic translation initiation factor 2A	48300000	44800000	52000000	27100000	46100000	39800000	12500000	10900000	8880000
Q8BX22	SALL4_MOUSE	Sall4	Sal-like protein 4	18500000	20100000	19700000	16800000	17800000	18600000	12500000	17500000	19800000
Q8R010	AIMP2_MOUSE	Aimp2	Aminoacyl tRNA synthase complex-interacting multifunctional protein 2	17200000	15900000	13300000	25200000	10100000	17000000	12500000	13900000	14500000
A2A8L5	PTPRF_MOUSE	Ptprf	Receptor-type tyrosine-protein phosphatase F	47200000	47900000	40100000	28500000	11500000	26200000	12400000	13500000	14200000
D3Z2K3	D3Z2K3_MOUSE	Actg2	Actin, aortic smooth muscle (Fragment)	3700000	4070000	4900000	8630000		3480000	12400000	6180000	6960000
O08585	CLCA_MOUSE	Clta	Clathrin light chain A	32200000	22900000	33300000	31700000	42600000	33400000	12400000	16700000	24700000
P51125;P51125-2;P51125-3;P51125-6	ICAL_MOUSE	Cast	Calpastatin	7240000	6160000	7430000	11900000	10200000	6460000	12400000	9430000	9360000
Q1HFZ0	NSUN2_MOUSE	Nsun2	RNA cytosine C(5)-methyltransferase NSUN2	117000000	134000000	98100000	64400000	98700000	149000000	12400000	25700000	24800000
Q3TA68;Q3TAQ9	Q3TA68_MOUSE;Q3TAQ9_MOUSE	Wdr36	WD repeat domain 36	19300000	17400000	20800000	19700000	21600000	13400000	12400000	12300000	13300000
Q8BZM0;Q8BZM0-2	KLH12_MOUSE	Klhl12	Kelch-like protein 12	4810000	5180000	5910000	3530000	4840000	3450000	12400000	11200000	11400000
Q8CHY3	DYM_MOUSE	Dym	Dymeclin	21300000	18000000	28400000	15000000	20200000	16600000	12400000	11000000	9860000
Q8QZS1	HIBCH_MOUSE	Hibch	3-hydroxyisobutyryl-CoA hydrolase, mitochondrial	60800000	64500000	58000000	49200000	53600000	53200000	12400000	13800000	15700000
Q9DBD5	PELP1_MOUSE	Pelp1	Proline-, glutamic acid- and leucine-rich protein 1	42700000	40100000	45900000	35000000	40000000	30500000	12400000	13200000	14100000
P00397	COX1_MOUSE	Mtco1	Cytochrome c oxidase subunit 1	10200000	7560000	10300000	26000000	5880000	10100000	12300000	15900000	12600000
P70318	TIAR_MOUSE	Tial1	Nucleolysin TIAR	15600000	12100000	13900000	10700000	15300000	13800000	12300000	7810000	9910000
Q04519	ASM_MOUSE	Smpd1	Sphingomyelin phosphodiesterase	11000000	11300000	14400000	11600000	11100000	10800000	12300000	8350000	5570000
Q8BNI4;Q8BNI4-2	DERL2_MOUSE	Derl2	Derlin-2	13600000	14100000	16700000	14600000	13400000	18600000	12300000		12600000
Q8VD04	GRAP1_MOUSE	Gripap1	GRIP1-associated protein 1	62000000	60900000	59700000	44700000	47700000	44800000	12300000	13000000	14800000
Q9CPR4	RL17_MOUSE	Rpl17	Large ribosomal subunit protein uL22	21000000	46100000	23100000	8420000	2380000	19800000	12300000	10200000	10800000
Q9CRA8	EXOS5_MOUSE	Exosc5	Exosome complex component RRP46	26600000	25600000	25800000	31300000	23900000	34400000	12300000	15000000	15500000
Q9D0M3;Q9D0M3-2	CY1_MOUSE	Cyc1	Cytochrome c1, heme protein, mitochondrial	21500000	22600000	21300000	40100000	21100000	31600000	12300000	18500000	19300000
O08648	M3K4_MOUSE	Map3k4	Mitogen-activated protein kinase kinase kinase 4	72500000	74700000	64600000	39000000	65700000	65100000	12200000	11400000	12500000
O88983	STX8_MOUSE	Stx8	Syntaxin-8	11900000	14400000	14700000	16900000	19400000	19400000	12200000	14600000	14700000
Q6P5G6	UBXN7_MOUSE	Ubxn7	UBX domain-containing protein 7	14700000	14900000	11900000	12500000	6330000	9900000	12200000	8530000	9700000
Q8CGY8;Q8CGY8-2	OGT1_MOUSE	Ogt	UDP-N-acetylglucosamine--peptide N-acetylglucosaminyltransferase 110 kDa subunit	15500000	16400000	17900000	22900000	16800000	22400000	12200000	15900000	14800000
Q91W86	VPS11_MOUSE	Vps11	Vacuolar protein sorting-associated protein 11 homolog	17600000	18100000	16600000	19900000	24900000	19400000	12200000	14300000	14800000
Q9JM62;Q9JM62-2	REEP6_MOUSE	Reep6	Receptor expression-enhancing protein 6	18400000	22600000	19400000	8340000	20700000	24100000	12200000	10100000	9590000
P06151	LDHA_MOUSE	Ldha	L-lactate dehydrogenase A chain	13300000	15900000	20700000	118000000	73300000	21300000	12100000	12300000	6680000
P47962	RL5_MOUSE	Rpl5	Large ribosomal subunit protein uL18	10500000	10500000	8610000	22800000	7900000	10900000	12100000	10400000	11700000
Q00262	STX2_MOUSE	Stx2	Syntaxin-2	10700000	9000000	10900000	8980000	10500000	11400000	12100000	15400000	15400000
Q3URD3;Q3URD3-2	SLMAP_MOUSE	Slmap	Sarcolemmal membrane-associated protein	17900000	16300000	18400000	22500000	28600000	24800000	12100000	9160000	10100000
Q3UWY1;Q3UWY1-2	OOG3_MOUSE	Oog3	Oogenesin-3	771353	1290000	1130000	1980000	2460000	733406	12100000	10200000	11600000
Q8VEB4	PAG15_MOUSE	Pla2g15	Phospholipase A2 group XV	9730000	6380000	10300000	6150000	6540000	4270000	12100000	10700000	11700000
Q924M7	MPI_MOUSE	Mpi	Mannose-6-phosphate isomerase		783735	1090000	2840000		514556	12100000	8680000	9700000
Q99KD5	UN45A_MOUSE	Unc45a	Protein unc-45 homolog A	27400000	30000000	28100000	28800000	22600000	28300000	12100000	10900000	11700000
O55135	IF6_MOUSE	Eif6	Eukaryotic translation initiation factor 6	27200000	22900000	25900000	14600000	9430000	30100000	12000000	15100000	14800000
Q05D44	IF2P_MOUSE	Eif5b	Eukaryotic translation initiation factor 5B	17200000	17900000	18200000	18300000	18200000	23400000	12000000	13700000	11200000
Q5SW19	CLU_MOUSE	Cluh	Clustered mitochondria protein homolog	11600000	12300000	12400000	13100000	12800000	11300000	12000000	13300000	8950000
Q921G8	GCP2_MOUSE	Tubgcp2	Gamma-tubulin complex component 2	27100000	25200000	20400000	20600000	22300000	27000000	12000000	13500000	14800000
Q9CQF9	PCYOX_MOUSE	Pcyox1	Prenylcysteine oxidase 1	19500000	23700000	19300000	10400000	31500000	30500000	12000000	13000000	15500000
F8VPN4	F8VPN4_MOUSE	Agl	Glycogen debranching enzyme	35300000	35000000	30800000	33600000	25300000	28000000	11900000	14100000	12800000
O70619	O70619_MOUSE	Tcstv1	2-cell-stage, variable group, member 1				1320000	2200000	1570000	11900000	12600000	13500000
P05201	AATC_MOUSE	Got1	Aspartate aminotransferase, cytoplasmic	29100000	35700000	26100000	20700000	29300000	10500000	11900000	11900000	11500000
P0C7N9	PSMG4_MOUSE	Psmg4	Proteasome assembly chaperone 4	38500000	45300000	39500000	31300000	11500000	47100000	11900000	15500000	12200000
P33174	KIF4_MOUSE	Kif4	Chromosome-associated kinesin KIF4	17700000	20700000	18800000	9740000	14900000	17900000	11900000	11800000	12800000
Q8BP71;Q8BP71-2;Q8BP71-3;Q8BP71-4;Q8BP71-5;Q8BP71-6;Q8BP71-7;Q8BP71-8	RFOX2_MOUSE	Rbfox2	RNA binding protein fox-1 homolog 2	40500000	40500000	41600000	34700000	41000000	29100000	11900000	16100000	17500000
Q9D6M3	GHC1_MOUSE	Slc25a22	Mitochondrial glutamate carrier 1	26900000	25900000	31000000	22200000	16700000	16600000	11900000	17500000	17000000
Q9QXS1;Q9QXS1-2	PLEC_MOUSE	Plec	Plectin	21600000	20400000	20000000	43100000	54600000	36100000	11900000	11300000	13900000
P09803	CADH1_MOUSE	Cdh1	Cadherin-1	27600000	25200000	26200000	18200000	31400000	20400000	11800000	15000000	11800000
P47867	SCG3_MOUSE	Scg3	Secretogranin-3							11800000	15300000	14100000
Q5SVR0;Q5SVR0-2	TBC9B_MOUSE	Tbc1d9b	TBC1 domain family member 9B	19200000	18800000	21700000	13500000	18400000	17200000	11800000	10800000	11300000
Q5SYD0	MYO1D_MOUSE	Myo1d	Unconventional myosin-Id	20600000	22300000	22700000	22600000	22800000	22200000	11800000	12800000	14600000
Q6NVG1	LPCT4_MOUSE	Lpcat4	Lysophospholipid acyltransferase LPCAT4	6610000	7980000	7740000	5420000	3610000	7480000	11800000	12900000	12200000
Q6P5F7;Q6P5F7-2	TTYH3_MOUSE	Ttyh3	Protein tweety homolog 3	4110000	4380000	3910000	2910000	3280000	3170000	11800000	11600000	12700000
Q6ZQB6;Q6ZQB6-3	VIP2_MOUSE	Ppip5k2	Inositol hexakisphosphate and diphosphoinositol-pentakisphosphate kinase 2	18700000	17400000	16600000	11100000	15600000	10500000	11800000	14000000	12300000
Q8BFP9	PDK1_MOUSE	Pdk1	[Pyruvate dehydrogenase (acetyl-transferring)] kinase isozyme 1, mitochondrial	25600000	19900000	23200000	18500000	17600000	7490000	11800000	12400000	13700000
Q8K310	MATR3_MOUSE	Matr3	Matrin-3	138000000	112000000	144000000	100000000	84400000	75200000	11800000	14500000	12800000
Q61656	DDX5_MOUSE	Ddx5	Probable ATP-dependent RNA helicase DDX5	171000000	157000000	177000000	75300000	109000000	120000000	11700000	13600000	12000000
Q8BKH7;Q8BKH7-2	SIN1_MOUSE	Mapkap1	Target of rapamycin complex 2 subunit MAPKAP1	3800000	3020000	4920000	4270000	3270000	2900000	11700000	10700000	9420000
Q9CR86	CHSP1_MOUSE	Carhsp1	Calcium-regulated heat stable protein 1	3260000	2730000	4120000	4140000	3180000	2580000	11700000	13100000	11400000
Q9CRA5	GOLP3_MOUSE	Golph3	Golgi phosphoprotein 3	22800000	22100000	19500000	24000000	22700000	23600000	11700000	10600000	12500000
Q9ES00	UBE4B_MOUSE	Ube4b	Ubiquitin conjugation factor E4 B	17000000	17100000	15500000	12800000	14300000	11400000	11700000	10200000	12800000
Q6PHN9	RAB35_MOUSE	Rab35	Ras-related protein Rab-35	2490000	2080000	1680000	10900000	2830000	1950000	11600000	10200000	11700000
Q8BU14	SEC62_MOUSE	Sec62	Translocation protein SEC62	27400000	23500000	21900000	27200000	22500000	27900000	11600000	15700000	15900000
Q8CFI2	UB2R1_MOUSE	Cdc34	Ubiquitin-conjugating enzyme E2 R1	1700000	2010000	2140000	3800000	3860000		11600000	5980000	12500000
Q8K1H1	TDRD7_MOUSE	Tdrd7	Tudor domain-containing protein 7	28400000	21200000	27200000	12600000	20600000	27700000	11600000	11000000	10900000
Q921L3	TMCO1_MOUSE	Tmco1	Calcium load-activated calcium channel	35500000	40700000	30600000	37100000	32100000	36500000	11600000	17300000	19800000
Q9CYD3	CRTAP_MOUSE	Crtap	Cartilage-associated protein	7330000	6130000	7670000	13200000	11300000	5480000	11600000	16500000	18300000
Q9JIQ3	DBLOH_MOUSE	Diablo	Diablo IAP-binding mitochondrial protein	28500000	13700000	32300000	28600000	24800000	15300000	11600000	17200000	13500000
Q9R1J0	NSDHL_MOUSE	Nsdhl	Sterol-4-alpha-carboxylate 3-dehydrogenase, decarboxylating	56000000	62400000	58700000	39500000	52500000	60900000	11600000	13600000	12600000
P31750	AKT1_MOUSE	Akt1	RAC-alpha serine/threonine-protein kinase	10500000	8080000	8830000	23900000	40200000	30200000	11500000	13900000	15200000
P35922-7;P35922-8;P35922-9	FMR1_MOUSE	Fmr1	Isoform 7 of Fragile X messenger ribonucleoprotein 1	15800000	21400000	20100000	15100000		8260000	11500000	13300000	11300000
P42859	HD_MOUSE	Htt	Huntingtin	12100000	12500000	13200000	11000000	15200000	14600000	11500000	10800000	12600000
Q08509	EPS8_MOUSE	Eps8	Epidermal growth factor receptor kinase substrate 8	1830000	1130000	1860000	2500000	2560000	1120000	11500000	10700000	9730000
Q61908	CMC4_MOUSE	Cmc4	Cx9C motif-containing protein 4	23200000	22000000	29100000	20600000	19300000	16500000	11500000	14200000	12600000
[truncated: 5,997 more rows]
